# Supplementary material for: 3-(5,6,7,8-Tetra­hydro-2-naphth­yl)iso­benzofuran-1(3H)-one
Source: Acta Crystallogr Sect E Struct Rep Online. 2008 Aug 6;64(Pt 9):o1696. doi: 10.1107/S1600536808024598 (PMC2960543; doi:10.1107/S1600536808024598)
Supplement: Supplementary file 2 [file e-64-o1696-Isup2.hkl]

#
# h,k,l, Fc-squared, Fo-squared, sigma(Fo-squared) and status flag
#
data_I
_shelx_title ' pp in P -1                  New: P21/c'
_shelx_refln_list_code          4
_shelx_F_calc_maximum       84.44
_exptl_crystal_F_000       560.00
_reflns_d_resolution_high  0.7700
 
loop_
 _symmetry_equiv_pos_as_xyz
 'x, y, z'
 '-x, y+1/2, -z+1/2'
 '-x, -y, -z'
 'x, -y-1/2, z-1/2'
 
_cell_length_a    11.2950
_cell_length_b    15.8251
_cell_length_c     7.8092
_cell_angle_alpha  90.000
_cell_angle_beta  109.097
_cell_angle_gamma  90.000
 
_shelx_F_squared_multiplier     1.000
 
loop_
 _refln_index_h
 _refln_index_k
 _refln_index_l
 _refln_F_squared_calc
 _refln_F_squared_meas
 _refln_F_squared_sigma
 _refln_observed_status
   4   0   0      379.07      369.52      4.11 o
   6   0   0      307.92      306.09      8.04 o
   8   0   0       60.47       63.99      4.33 o
  10   0   0       17.52       16.08      2.65 o
  12   0   0      415.89      435.57     19.23 o
   2   1   0      271.59      282.75      4.70 o
   3   1   0      150.33      167.47      5.01 o
   4   1   0       63.65       59.18      2.09 o
   5   1   0      554.90      555.30      5.80 o
   6   1   0     1227.09     1291.05     19.10 o
   7   1   0      252.40      242.28      5.19 o
   8   1   0       42.34       42.91      2.57 o
   9   1   0        0.27        0.05      1.19 o
  10   1   0       15.92       13.83      1.95 o
  11   1   0       51.62       48.05      3.28 o
  12   1   0        3.87        7.19      2.16 o
  13   1   0        5.36        7.00      1.95 o
   1   2   0      137.27      138.91      2.16 o
   2   2   0      673.72      652.02     13.67 o
   3   2   0      146.53      126.73      2.79 o
   4   2   0      107.74      113.00      3.20 o
   5   2   0      491.85      496.71     14.36 o
   6   2   0     2244.68     2253.59     54.71 o
   7   2   0      112.37      110.65      3.39 o
   8   2   0      213.50      221.04      6.41 o
   9   2   0       62.76       66.16      3.41 o
  10   2   0       11.35       11.22      1.90 o
  11   2   0       69.20       69.46      3.78 o
  12   2   0        6.49        3.89      1.65 o
  13   2   0        1.00        1.49      1.44 o
   1   3   0      118.88      104.22      1.83 o
   2   3   0      132.09      153.65      1.90 o
   3   3   0      184.68      169.32      4.55 o
   4   3   0       19.09       20.73      1.31 o
   5   3   0     1769.28     1821.76     62.20 o
   6   3   0      129.00      123.27      3.49 o
   7   3   0        8.38        9.99      1.32 o
   8   3   0       77.16       69.61      3.24 o
   9   3   0      104.01      101.78      4.24 o
  10   3   0      386.05      384.42      8.50 o
  11   3   0      274.09      277.06      7.26 o
  12   3   0       35.81       29.57      3.09 o
  13   3   0       85.36      102.79      5.06 o
   2   4   0      613.13      554.05      6.57 o
   3   4   0       73.32       59.84      1.49 o
   4   4   0       25.29       17.79      1.27 o
   5   4   0       34.04       33.18      1.88 o
   6   4   0      219.97      221.16      3.55 o
   7   4   0       42.98       44.32      2.35 o
   8   4   0      148.79      130.27      4.35 o
   9   4   0        1.94        0.58      1.16 o
  10   4   0      193.02      200.48      5.77 o
  11   4   0       44.94       42.97      3.37 o
  12   4   0        0.81        1.75      1.86 o
  13   4   0       96.95      111.25      5.90 o
   1   5   0     1504.18     1538.38     14.92 o
   2   5   0     1707.42     1714.05     24.62 o
   3   5   0      894.67      943.69      4.26 o
   4   5   0      952.75      977.63      7.84 o
   5   5   0        1.05        2.01      0.74 o
   6   5   0      351.58      378.68      9.38 o
   7   5   0        0.01        0.00      1.08 o
   8   5   0      197.78      192.83      5.53 o
   9   5   0      268.72      260.68      7.11 o
  10   5   0      202.02      193.61      5.77 o
  11   5   0      171.18      163.50      5.76 o
  12   5   0      137.25      153.61      5.81 o
  13   5   0       33.90       31.49      3.24 o
   0   6   0     1700.13     1820.87     10.34 o
   1   6   0       18.24       16.58      0.80 o
   2   6   0      321.12      305.48     13.42 o
   3   6   0      261.08      259.24      4.97 o
   4   6   0       23.41       24.32      1.59 o
   5   6   0        7.69        7.56      1.02 o
   6   6   0     1133.94     1179.73     41.75 o
   7   6   0      410.19      397.45      9.62 o
   8   6   0        7.78        6.55      1.41 o
   9   6   0        3.59        3.26      1.28 o
  10   6   0       72.52       81.85      4.04 o
  11   6   0        0.13        0.48      1.26 o
  12   6   0       20.91       23.79      2.84 o
  13   6   0        0.80        4.64      1.97 o
   1   7   0        8.54        8.44      1.26 o
   2   7   0      150.40      170.38      4.11 o
   3   7   0      621.46      622.39     11.55 o
   4   7   0       29.76       30.47      1.95 o
   5   7   0      567.91      615.30      8.88 o
   6   7   0       17.85       19.87      1.87 o
   7   7   0       61.30       65.99      3.27 o
   8   7   0       50.48       51.25      4.45 o
   9   7   0      221.19      214.32      9.35 o
  10   7   0       56.67       59.21      3.37 o
  11   7   0       54.75       51.43      3.82 o
  12   7   0       66.03       84.14      4.53 o
  13   7   0       17.08       21.35      2.90 o
   0   8   0     7129.28     7559.74    182.84 o
   1   8   0        8.85       11.14      1.88 o
   2   8   0      371.12      411.75      6.41 o
   3   8   0      150.08      150.34      3.81 o
   4   8   0      156.32      147.81      3.88 o
   5   8   0        0.70        0.68      0.73 o
   6   8   0      340.69      326.72      7.94 o
   7   8   0       24.51       18.39      2.38 o
   8   8   0       79.56       71.09      3.44 o
   9   8   0        2.25        2.18      1.25 o
  10   8   0       22.17       26.26      2.55 o
  11   8   0        3.08        2.03      1.53 o
  12   8   0       80.34       82.76      4.53 o
   1   9   0      951.99      957.77     12.11 o
   2   9   0       20.96       25.27      1.81 o
   3   9   0      753.66      747.50     18.09 o
   4   9   0      403.07      383.13      8.25 o
   5   9   0      275.54      279.59      7.01 o
   6   9   0      136.48      127.23      4.24 o
   7   9   0      741.23      748.27     12.30 o
   8   9   0      245.95      239.63      6.25 o
   9   9   0      150.70      153.18      4.80 o
  10   9   0       14.40       13.87      2.01 o
  11   9   0       42.69       52.22      3.60 o
  12   9   0        0.00        0.45      0.78 o
   0  10   0      170.67      187.98      6.19 o
   1  10   0       38.90       25.35      1.75 o
   2  10   0      186.26      167.17      4.04 o
   3  10   0       37.79       41.33      1.15 o
   4  10   0        0.20        0.80      0.96 o
   5  10   0       22.57       16.63      2.01 o
   6  10   0      870.97      909.54     11.43 o
   7  10   0       78.84       79.25      3.88 o
   8  10   0       96.41      100.53      4.30 o
   9  10   0       71.25       77.48      3.90 o
  10  10   0        0.74        0.87      1.05 o
  11  10   0       48.95       51.06      3.63 o
  12  10   0        5.08        2.56      1.32 o
   1  11   0      656.33      678.81      9.79 o
   2  11   0      173.59      153.48      5.40 o
   3  11   0        0.13        1.04      0.29 o
   4  11   0       19.45       16.77      1.97 o
   5  11   0      107.78      104.45      4.03 o
   6  11   0      106.98      100.41      4.23 o
   7  11   0      176.08      169.52      5.41 o
   8  11   0        0.11        0.41      0.81 o
   9  11   0       59.36       60.40      3.94 o
  10  11   0      125.93      126.14      5.18 o
  11  11   0       62.35       66.23      3.96 o
   0  12   0       21.61       17.92      3.13 o
   1  12   0      370.17      367.30     12.42 o
   2  12   0      182.46      156.59      8.78 o
   3  12   0      190.08      200.07      9.18 o
   4  12   0       28.06       27.04      2.34 o
   5  12   0        5.32        4.83      1.50 o
   6  12   0      265.29      256.40      6.51 o
   7  12   0       97.91       98.18      4.10 o
   8  12   0        3.25        2.81      1.12 o
   9  12   0       38.70       33.50      3.15 o
  10  12   0        4.75        5.02      1.94 o
  11  12   0        0.36        0.41      0.63 o
   1  13   0       42.32       41.83      3.00 o
   2  13   0      619.61      627.81      9.04 o
   3  13   0       96.46      101.19      2.74 o
   4  13   0      191.59      199.88      6.08 o
   5  13   0       57.19       58.25      3.21 o
   6  13   0       20.30       19.63      2.08 o
   7  13   0        7.81        6.66      1.94 o
   8  13   0       62.27       56.13      3.82 o
   9  13   0       15.18       13.89      2.14 o
  10  13   0       21.09       21.79      2.47 o
   0  14   0      202.87      172.78      7.59 o
   1  14   0        7.70        6.30      1.71 o
   2  14   0      151.60      145.42      6.11 o
   3  14   0        0.00        1.21      1.26 o
   4  14   0        9.93        6.19      1.39 o
   5  14   0        2.15        1.62      1.60 o
   6  14   0      304.98      315.39      7.52 o
   7  14   0       88.07       94.95      5.14 o
   8  14   0       22.21       19.29      2.52 o
   9  14   0        1.29        0.98      1.01 o
  10  14   0        7.49        5.88      2.08 o
   1  15   0      214.95      205.75      5.71 o
   2  15   0        0.00        0.81      0.91 o
   3  15   0        7.02        8.14      1.65 o
   4  15   0       17.85       20.87      2.14 o
   5  15   0        5.89        5.92      1.83 o
   6  15   0       19.91       21.33      2.50 o
   7  15   0       63.75       55.04      3.42 o
   8  15   0       94.69      107.59      4.93 o
   9  15   0        2.32        2.84      1.35 o
   0  16   0       38.24       26.06      3.56 o
   1  16   0        1.35        0.71      1.08 o
   2  16   0       27.14       32.29      2.64 o
   3  16   0        0.06        0.72      0.84 o
   4  16   0        1.21        2.54      1.63 o
   5  16   0        3.40        2.50      1.26 o
   6  16   0       35.73       35.30      3.22 o
   7  16   0       73.45       69.51      3.92 o
   8  16   0        0.48        0.69      0.73 o
   1  17   0       12.81        9.63      1.84 o
   2  17   0       27.52       30.96      2.74 o
   3  17   0        2.40        1.76      1.32 o
   4  17   0        2.10        2.32      1.64 o
   5  17   0       20.14       19.93      2.48 o
   6  17   0       51.43       52.48      3.38 o
   7  17   0       19.35       23.57      2.57 o
   0  18   0       21.61       24.77      3.63 o
   1  18   0      155.09      168.36      5.66 o
   2  18   0        0.16        0.28      1.14 o
   3  18   0        1.79        0.75      1.05 o
   4  18   0        2.76        2.55      1.54 o
   5  18   0        0.37        0.23      0.84 o
   6  18   0      195.60      211.72      6.51 o
   1  19   0       14.63       12.65      2.17 o
   2  19   0       35.53       31.43      2.90 o
   3  19   0       13.04       13.48      2.28 o
   4  19   0       69.94       87.24      4.89 o
   5  19   0        3.85        2.42      1.53 o
   0  20   0      142.53      159.24      8.13 o
   1  20   0       42.79       50.01      3.59 o
   2  20   0       11.12       20.07      2.53 o
   3  20   0       53.60       76.34      4.66 o
 -14   1   1        8.42        9.58      2.39 o
 -13   1   1        0.17        2.08      1.21 o
 -12   1   1       52.00       48.65      3.48 o
 -11   1   1       33.36       32.43      2.82 o
 -10   1   1       95.75       88.91      4.13 o
  -9   1   1     1768.41     1734.38     15.53 o
  -8   1   1      352.41      319.95      7.93 o
  -7   1   1       61.80       46.76      2.39 o
  -6   1   1        1.08        1.12      1.36 o
  -5   1   1       39.99       41.80      1.90 o
  -4   1   1      724.10      722.24     30.84 o
  -3   1   1      507.89      485.00     12.07 o
  -1   1   1     1437.27     1356.08      9.32 o
   0   1   1     1761.15     1660.50     12.12 o
   1   1   1       32.26       34.67      0.79 o
   3   1   1      587.23      627.26      3.64 o
   4   1   1     2442.84     2435.83     32.71 o
   5   1   1       36.70       34.60      1.84 o
   6   1   1      154.02      154.49      4.04 o
   7   1   1        4.38        4.07      1.01 o
   8   1   1       40.51       42.58      2.92 o
   9   1   1       52.85       60.14      3.27 o
  10   1   1      251.48      229.50      6.01 o
  11   1   1       59.42       65.14      4.18 o
  12   1   1       68.81       70.92      4.45 o
  13   1   1        7.53        8.25      2.10 o
 -14   2   1      258.57      320.73      8.33 o
 -13   2   1       38.39       37.45      3.53 o
 -12   2   1        5.89        8.11      1.89 o
 -11   2   1        1.77        2.64      1.20 o
 -10   2   1       95.85       95.04      4.25 o
  -9   2   1       55.92       53.66      3.14 o
  -8   2   1      211.83      197.46      5.94 o
  -7   2   1        0.06        0.00      1.04 o
  -6   2   1      264.67      259.51      7.99 o
  -5   2   1      506.56      529.74      9.49 o
  -4   2   1     1153.42     1191.02     38.79 o
  -3   2   1      617.42      547.10      4.65 o
  -2   2   1     3124.20     3014.08     13.75 o
   0   2   1     1796.18     1699.31     20.94 o
   1   2   1     3316.65     3104.09     18.70 o
   2   2   1      627.41      625.65      7.15 o
   3   2   1      145.97      147.94      1.97 o
   4   2   1     1352.36     1506.20     33.53 o
   5   2   1      873.40      952.81     33.45 o
   6   2   1      870.04      890.49     12.68 o
   7   2   1      156.79      170.05      5.17 o
   8   2   1        2.35        1.09      1.09 o
   9   2   1       17.94        9.87      1.73 o
  10   2   1       64.54       48.42      3.07 o
  11   2   1        0.02        0.40      1.47 o
  12   2   1        6.64        8.01      1.84 o
  13   2   1        0.25        1.14      1.64 o
 -14   3   1       18.75       24.68      3.17 o
 -13   3   1       46.22       53.11      3.66 o
 -12   3   1       72.57       68.57      4.38 o
 -11   3   1        0.64        0.52      1.08 o
 -10   3   1       79.99       77.69      3.75 o
  -9   3   1      256.41      225.32      5.28 o
  -8   3   1     1177.82     1165.13     31.70 o
  -7   3   1      270.14      274.16      5.54 o
  -6   3   1      276.43      283.01      5.30 o
  -5   3   1       21.21       21.84      1.03 o
  -4   3   1        0.04        0.06      0.10 o
  -3   3   1        3.88        1.91      0.25 o
  -2   3   1     1523.63     1492.56     16.18 o
   0   3   1      204.91      219.90      1.37 o
   1   3   1     1539.32     1481.89      4.03 o
   2   3   1      121.88      120.95      1.52 o
   3   3   1      118.76       97.26      1.42 o
   4   3   1     2766.74     2911.69      9.74 o
   5   3   1      232.90      248.38      4.58 o
   6   3   1        5.58        6.92      0.77 o
   7   3   1      215.18      202.30      6.23 o
   8   3   1      159.46      164.97      7.82 o
   9   3   1      147.49      150.42      5.24 o
  10   3   1        0.41        0.26      0.81 o
  11   3   1        8.71        5.09      1.70 o
  12   3   1       27.88       28.26      2.95 o
  13   3   1       66.74       66.23      4.48 o
 -14   4   1        0.02        0.72      1.45 o
 -13   4   1        4.88        5.90      1.72 o
 -12   4   1       18.35       18.27      2.53 o
 -11   4   1       20.90       18.10      2.28 o
 -10   4   1       50.21       50.28      3.33 o
  -9   4   1       27.12       22.80      2.05 o
  -8   4   1      626.38      620.82      8.53 o
  -7   4   1      335.99      361.54      5.72 o
  -6   4   1        1.39        4.84      0.49 o
  -5   4   1      309.18      348.98      6.99 o
  -4   4   1      223.21      238.55      3.39 o
  -3   4   1       60.76       62.84      1.12 o
  -2   4   1     1873.51     1937.51      4.86 o
  -1   4   1     1551.90     1454.81      6.31 o
   0   4   1      446.95      454.15      3.96 o
   1   4   1       72.95       74.73      1.07 o
   2   4   1       98.65      104.38      1.55 o
   3   4   1      138.46      145.97      2.78 o
   4   4   1       23.27       21.72      1.76 o
   5   4   1      467.04      510.70      4.37 o
   6   4   1       72.65       82.06      2.10 o
   7   4   1       77.96       86.93      1.73 o
   8   4   1        0.02        0.90      1.08 o
   9   4   1       23.51       22.71      2.30 o
  10   4   1        1.74        2.29      1.49 o
  11   4   1       14.00        9.52      2.22 o
  12   4   1       26.51       31.07      3.43 o
  13   4   1       13.95       14.79      2.62 o
 -13   5   1        1.04        0.93      1.14 o
 -12   5   1       59.80       50.58      3.70 o
 -11   5   1       23.49       20.57      2.38 o
 -10   5   1        1.73        0.73      1.27 o
  -9   5   1      769.22      774.82      6.54 o
  -8   5   1      295.51      282.61      3.93 o
  -7   5   1      418.59      397.38      4.52 o
  -6   5   1       55.36       63.10      1.74 o
  -5   5   1       72.84       53.69      1.17 o
  -4   5   1       22.40       26.11      0.99 o
  -3   5   1       41.21       46.97      1.16 o
  -2   5   1     5760.53     5814.54     62.73 o
  -1   5   1     1958.43     1989.66     10.02 o
   0   5   1      992.90      984.27      4.70 o
   1   5   1        0.13        0.24      0.20 o
   2   5   1      155.49      136.69      4.89 o
   3   5   1      634.53      653.42      2.95 o
   4   5   1       10.72       12.67      0.86 o
   5   5   1      125.28      114.22      5.94 o
   6   5   1       28.64       27.30      1.89 o
   7   5   1       76.76       80.54      3.48 o
   8   5   1       13.05       12.24      1.69 o
   9   5   1      103.90      104.64      4.38 o
  10   5   1       54.50       53.95      3.60 o
  11   5   1        6.08        4.36      1.61 o
  12   5   1      100.71       95.83      4.91 o
 -13   6   1       84.93       90.29      4.93 o
 -12   6   1       10.86       11.18      2.00 o
 -11   6   1       17.54       17.53      2.30 o
 -10   6   1       45.19       42.79      3.07 o
  -9   6   1        3.88        4.39      1.25 o
  -8   6   1        5.78        3.89      1.20 o
  -7   6   1       70.96       62.11      3.24 o
  -6   6   1      376.50      424.62      5.18 o
  -5   6   1      332.22      346.13      5.81 o
  -4   6   1      110.37      113.97      2.88 o
  -3   6   1      238.80      251.98      6.75 o
  -2   6   1       95.43       98.24      2.48 o
  -1   6   1     1292.58     1311.65      8.41 o
   0   6   1     1564.61     1508.89     13.24 o
   1   6   1      485.86      569.95     16.69 o
   2   6   1      214.05      209.20      7.70 o
   3   6   1       26.05       21.87      0.71 o
   4   6   1        5.91        8.81      0.59 o
   5   6   1     1149.08     1312.13     28.93 o
   6   6   1       66.72       66.05      1.80 o
   7   6   1       97.51       98.21      3.66 o
   8   6   1       19.03       16.92      2.03 o
   9   6   1        9.40        6.07      1.62 o
  10   6   1       17.27       15.14      2.39 o
  11   6   1        0.62        0.84      1.52 o
  12   6   1       30.23       35.62      3.47 o
 -13   7   1       16.16       20.03      2.82 o
 -12   7   1        6.33        4.81      1.81 o
 -11   7   1      108.45       98.25      4.51 o
 -10   7   1       73.67       62.26      3.51 o
  -9   7   1     1150.77     1152.39     39.19 o
  -8   7   1        0.29        0.30      0.29 o
  -7   7   1        2.99        3.22      1.04 o
  -6   7   1        0.65        0.56      0.72 o
  -5   7   1       78.15       77.07      3.01 o
  -4   7   1       88.23      115.11      1.69 o
  -3   7   1     1583.17     1794.99     82.61 o
  -2   7   1       78.78       76.28      2.77 o
  -1   7   1       12.22        9.18      1.50 o
   0   7   1      807.36      775.66      6.57 o
   1   7   1      157.10      171.06      4.85 o
   2   7   1      518.82      549.06     21.97 o
   3   7   1     1111.28     1162.19     27.02 o
   4   7   1       49.27       46.67      1.48 o
   5   7   1      224.79      242.51      5.55 o
   6   7   1       86.81       89.90      5.39 o
   7   7   1        9.50        7.57      0.85 o
   8   7   1        5.25        5.77      0.86 o
   9   7   1       38.85       37.74      4.05 o
  10   7   1      263.94      259.61     12.68 o
  11   7   1       43.69       43.91      3.74 o
  12   7   1       89.27      101.75      7.22 o
 -13   8   1        7.48        7.61      1.86 o
 -12   8   1        2.00        1.40      1.17 o
 -11   8   1       11.60       12.40      2.03 o
 -10   8   1       23.02       23.51      2.58 o
  -9   8   1       55.98       51.82      2.99 o
  -8   8   1      559.09      584.33      8.89 o
  -7   8   1      420.29      417.42      7.56 o
  -6   8   1       43.40       38.85      2.26 o
  -5   8   1        0.19        0.06      0.19 o
  -4   8   1       32.09       34.89      1.44 o
  -3   8   1       27.17       30.49      0.90 o
  -2   8   1     2233.72     2308.79     36.56 o
  -1   8   1      773.19      773.47     10.49 o
   0   8   1       21.46       25.10      2.17 o
   1   8   1       37.35       46.11      2.45 o
   2   8   1      159.62      169.67      5.61 o
   3   8   1        5.73        3.86      0.56 o
   4   8   1      155.95      149.52      3.89 o
   5   8   1      113.29      129.15      4.25 o
   6   8   1        0.56        0.24      0.24 o
   7   8   1        2.74        2.85      0.56 o
   8   8   1        1.61        2.59      1.20 o
   9   8   1        0.49        0.62      1.08 o
  10   8   1        0.00        0.91      0.95 o
  11   8   1        0.01        1.06      1.06 o
  12   8   1        4.65        2.35      1.69 o
 -12   9   1        2.28        1.42      0.88 o
 -11   9   1        0.52        0.18      0.83 o
 -10   9   1       12.98       13.30      2.08 o
  -9   9   1       35.57       29.82      2.63 o
  -8   9   1      350.73      366.34      8.82 o
  -7   9   1      356.65      343.72      6.41 o
  -6   9   1       36.91       35.13      2.26 o
  -5   9   1       64.23       65.88      2.00 o
  -4   9   1      268.02      258.78      4.09 o
  -3   9   1     1235.72     1275.38     15.56 o
  -2   9   1     1709.92     1739.36     13.43 o
  -1   9   1      552.07      548.82      8.81 o
   0   9   1       66.50       79.08      2.85 o
   1   9   1       38.46       41.07      1.54 o
   2   9   1        1.38        3.39      0.50 o
   3   9   1       35.07       36.75      1.65 o
   4   9   1       70.66       69.44      3.00 o
   5   9   1       63.36       60.19      2.72 o
   6   9   1      178.30      176.44      4.81 o
   7   9   1      110.50      106.15      4.25 o
   8   9   1       27.82       28.11      2.38 o
   9   9   1        7.29        6.98      1.57 o
  10   9   1        6.31        4.76      1.69 o
  11   9   1       23.48       26.64      2.74 o
 -12  10   1       18.32       17.92      2.67 o
 -11  10   1       38.39       40.78      3.30 o
 -10  10   1       45.11       39.07      3.20 o
  -9  10   1        0.05        0.36      0.74 o
  -8  10   1      129.41      124.56      4.86 o
  -7  10   1        6.06        5.51      1.43 o
  -6  10   1       80.24       83.88      3.50 o
  -5  10   1      225.82      204.77      3.42 o
  -4  10   1       85.95       88.85      1.98 o
  -3  10   1        4.67        6.19      1.16 o
  -2  10   1        0.05        2.02      1.82 o
  -1  10   1       13.00       17.67      1.72 o
   0  10   1      869.40      888.86     11.47 o
   1  10   1      262.28      296.93     13.59 o
   2  10   1       24.34       25.24      1.01 o
   3  10   1        6.64        6.99      0.55 o
   4  10   1       49.84       53.99      2.56 o
   5  10   1       41.44       38.84      2.71 o
   6  10   1      208.48      217.55      6.28 o
   7  10   1       57.59       53.99      3.21 o
   8  10   1        2.17        0.80      1.13 o
   9  10   1       15.98       17.01      2.32 o
  10  10   1       84.47       86.19      4.57 o
  11  10   1        0.03        0.28      1.13 o
 -12  11   1       61.57       75.42      4.43 o
 -11  11   1        0.02        0.32      0.82 o
 -10  11   1       35.15       35.28      4.03 o
  -9  11   1       35.68       35.34      3.05 o
  -8  11   1      138.28      130.17      4.50 o
  -7  11   1      313.39      301.15      7.07 o
  -6  11   1       61.32       49.00      2.77 o
  -5  11   1       90.46       78.05      2.56 o
  -4  11   1        2.15        2.61      1.04 o
  -3  11   1      386.53      366.52      8.58 o
  -2  11   1        0.77        0.51      0.44 o
  -1  11   1       11.24       12.12      1.42 o
   0  11   1      211.94      197.50      4.64 o
   1  11   1       75.32       66.26      2.04 o
   2  11   1        0.04        0.59      0.33 o
   3  11   1      286.89      305.24      7.26 o
   4  11   1       24.24       29.88      2.25 o
   5  11   1        0.68        1.66      1.15 o
   6  11   1      136.50      126.88      4.71 o
   7  11   1       62.55       61.19      3.49 o
   8  11   1      112.74      106.89      7.02 o
   9  11   1       16.59       16.30      2.32 o
  10  11   1        0.68        0.83      0.83 o
  11  11   1       40.96       48.27      3.70 o
 -11  12   1        2.91        3.51      2.15 o
 -10  12   1       40.58       41.27      3.69 o
  -9  12   1       14.73       15.45      2.15 o
  -8  12   1      109.49      109.15      4.50 o
  -7  12   1      853.63      901.37     20.66 o
  -6  12   1      488.93      475.26      9.36 o
  -5  12   1      751.52      783.47     13.79 o
  -4  12   1      227.43      219.01      5.32 o
  -3  12   1        8.94        6.07      1.72 o
  -2  12   1      117.78      121.09      3.86 o
  -1  12   1      723.26      765.25     15.50 o
   0  12   1      271.62      272.23      6.94 o
   1  12   1      201.70      194.72      4.78 o
   2  12   1       17.86       17.90      0.96 o
   3  12   1      206.52      216.18      5.69 o
   4  12   1       97.89       94.66      3.78 o
   5  12   1      424.33      445.61      9.29 o
   6  12   1      692.65      724.54     18.89 o
   7  12   1      389.37      407.10      9.94 o
   8  12   1      126.23      127.48      5.90 o
   9  12   1       25.05       24.87      2.59 o
  10  12   1        1.43        2.42      1.07 o
 -11  13   1        2.25        3.44      1.51 o
 -10  13   1        3.89        3.87      1.51 o
  -9  13   1        0.76        0.31      1.16 o
  -8  13   1      101.83      105.90      4.77 o
  -7  13   1      216.84      201.75      5.86 o
  -6  13   1        5.23        6.42      1.47 o
  -5  13   1      152.23      146.90      6.37 o
  -4  13   1      165.77      151.37      5.17 o
  -3  13   1      991.28     1034.28     17.85 o
  -2  13   1      731.16      755.57     10.15 o
  -1  13   1       14.94       14.50      1.85 o
   0  13   1        8.61       10.35      1.69 o
   1  13   1        2.13        2.43      1.28 o
   2  13   1       12.94       13.14      1.11 o
   3  13   1        3.45        4.49      0.69 o
   4  13   1       86.38       81.42      3.90 o
   5  13   1       95.16       93.59      3.86 o
   6  13   1      223.53      220.82      5.86 o
   7  13   1       11.91        9.11      1.89 o
   8  13   1        5.00        4.64      1.53 o
   9  13   1        1.28        0.68      0.75 o
  10  13   1        2.81        3.09      1.37 o
 -10  14   1       11.26       11.66      2.08 o
  -9  14   1       17.33       14.20      2.11 o
  -8  14   1       43.52       44.29      3.18 o
  -7  14   1        5.53        2.89      1.52 o
  -6  14   1       32.41       31.41      2.56 o
  -5  14   1       10.54        7.19      1.87 o
  -4  14   1       60.68       58.10      3.23 o
  -3  14   1        1.88        0.27      1.29 o
  -2  14   1      107.36       83.65      3.91 o
  -1  14   1      815.43      810.90     15.82 o
   0  14   1      232.48      192.85      5.81 o
   1  14   1      510.33      491.32     10.79 o
   2  14   1      436.59      430.48     14.52 o
   3  14   1      193.20      180.06      5.52 o
   4  14   1       54.08       52.36      3.06 o
   5  14   1        1.16        0.83      0.97 o
   6  14   1        5.90        4.07      1.44 o
   7  14   1        4.85        4.11      1.61 o
   8  14   1        1.72        2.80      1.32 o
   9  14   1        3.80        3.43      1.41 o
  -9  15   1        8.82       10.86      1.99 o
  -8  15   1        3.50        4.51      1.58 o
  -7  15   1        0.01        0.37      1.20 o
  -6  15   1       26.68       24.68      2.73 o
  -5  15   1        0.99        1.05      1.04 o
  -4  15   1       16.48       13.05      1.92 o
  -3  15   1       38.04       39.50      2.99 o
  -2  15   1       20.78       17.88      2.18 o
  -1  15   1       22.17       14.56      2.96 o
   0  15   1       12.35       12.35      1.88 o
   1  15   1        3.23        3.64      1.85 o
   2  15   1      121.23      108.23      4.16 o
   3  15   1       26.38       29.62      2.46 o
   4  15   1        0.40        0.74      1.33 o
   5  15   1       28.69       25.34      2.43 o
   6  15   1        4.06        3.73      1.43 o
   7  15   1       12.33       10.93      1.94 o
   8  15   1        0.07        0.33      0.97 o
  -9  16   1        0.17        0.67      1.32 o
  -8  16   1      123.51      118.12      4.80 o
  -7  16   1        1.96        3.46      1.40 o
  -6  16   1       55.27       51.56      3.39 o
  -5  16   1       28.72       25.97      2.75 o
  -4  16   1       80.27       66.87      3.90 o
  -3  16   1       17.89       12.56      1.97 o
  -2  16   1      100.14       99.43      4.18 o
  -1  16   1       19.17       19.43      2.12 o
   0  16   1      100.33       86.99      4.04 o
   1  16   1      162.72      167.32      6.77 o
   2  16   1      149.54      145.32      5.23 o
   3  16   1        9.54        6.05      1.79 o
   4  16   1       11.55        7.35      1.86 o
   5  16   1       28.04       25.95      2.67 o
   6  16   1        2.70        1.52      1.06 o
   7  16   1       39.54       37.63      2.95 o
   8  16   1       27.91       25.52      2.90 o
  -8  17   1       80.09       92.75      4.84 o
  -7  17   1       68.10       63.17      3.79 o
  -6  17   1       37.28       32.34      2.78 o
  -5  17   1       23.29       30.90      2.95 o
  -4  17   1        2.37        0.54      1.29 o
  -3  17   1      314.10      335.90     11.20 o
  -2  17   1      140.16      123.26      4.85 o
  -1  17   1       13.53       11.86      1.96 o
   0  17   1        9.32        9.02      1.82 o
   1  17   1        5.22        4.61      1.69 o
   2  17   1        0.01        0.26      0.89 o
   3  17   1       20.97       21.50      2.57 o
   4  17   1        5.04        4.52      1.43 o
   5  17   1        7.63        4.55      1.63 o
   6  17   1       73.17       83.25      4.35 o
   7  17   1        2.59        1.42      1.05 o
  -7  18   1        1.40        0.94      1.56 o
  -6  18   1       58.74       71.07      4.08 o
  -5  18   1       18.31       20.67      2.44 o
  -4  18   1       14.23       10.80      2.13 o
  -3  18   1      103.37      104.75      5.01 o
  -2  18   1       13.50       12.14      2.03 o
  -1  18   1       43.26       35.92      2.92 o
   0  18   1        4.46        8.01      1.87 o
   1  18   1        0.24        0.83      0.65 o
   2  18   1        0.03        0.89      0.97 o
   3  18   1        4.32        4.22      1.63 o
   4  18   1        5.60        5.51      1.55 o
   5  18   1       30.64       31.26      3.00 o
   6  18   1       26.99       31.69      3.08 o
  -5  19   1        4.85        5.11      1.79 o
  -4  19   1       13.55       11.94      2.17 o
  -3  19   1        0.27        0.68      1.21 o
  -2  19   1        6.69        6.00      1.51 o
  -1  19   1       17.26       21.50      2.45 o
   0  19   1        0.44        0.43      0.78 o
   1  19   1        5.04        4.93      1.63 o
   2  19   1        0.12        1.20      0.97 o
   3  19   1       15.09       15.78      2.29 o
   4  19   1        1.54        0.91      1.20 o
  -3  20   1        2.52        2.32      1.16 o
  -2  20   1       13.37        9.58      2.11 o
  -1  20   1        1.68        0.90      0.93 o
   0  20   1        0.39        0.54      1.09 o
   1  20   1        0.05        0.93      1.14 o
   2  20   1        3.46        3.21      1.32 o
 -14   0   2        0.10        1.42      2.45 o
 -12   0   2      218.84      216.76      9.45 o
 -10   0   2      573.25      574.91     16.71 o
  -8   0   2      706.14      700.91     14.15 o
  -6   0   2      702.07      741.50     13.38 o
  -2   0   2      377.45      382.56      1.58 o
   4   0   2       13.51       18.33      1.83 o
   6   0   2        1.18        2.65      1.13 o
   8   0   2       13.32       16.03      2.94 o
  10   0   2       81.92       64.19      5.76 o
  12   0   2       96.23       93.03      6.37 o
 -14   1   2        6.07        9.05      2.05 o
 -13   1   2        1.24        2.25      1.50 o
 -12   1   2        0.04        0.34      0.96 o
 -11   1   2       70.46       65.43      3.71 o
 -10   1   2      578.67      582.56     11.92 o
  -9   1   2        5.72        5.00      1.16 o
  -8   1   2        8.60        8.81      1.42 o
  -7   1   2      407.07      416.62      6.72 o
  -6   1   2       63.21       67.75      2.64 o
  -5   1   2       82.79       72.63      1.91 o
  -4   1   2     1603.59     1692.87     10.44 o
  -3   1   2      844.91      815.46      6.88 o
  -2   1   2      370.55      357.07      2.52 o
  -1   1   2      327.94      306.45      1.80 o
   0   1   2      683.55      692.14      1.84 o
   1   1   2      427.18      415.76      1.55 o
   2   1   2      377.39      410.98      2.44 o
   3   1   2       65.14       76.05      1.36 o
   4   1   2        2.04        1.27      0.53 o
   5   1   2       43.59       40.41      1.63 o
   6   1   2      139.25      141.70      3.85 o
   7   1   2        1.23        3.57      1.29 o
   8   1   2      531.50      472.87     13.65 o
   9   1   2       25.64        9.29      1.80 o
  10   1   2        6.90        3.76      1.65 o
  11   1   2        0.03        0.54      1.13 o
  12   1   2       45.92       44.54      3.48 o
 -14   2   2        9.51       10.11      2.17 o
 -13   2   2       12.62       12.11      1.99 o
 -12   2   2        6.09        6.54      1.76 o
 -11   2   2       44.20       43.00      3.08 o
 -10   2   2       70.60       71.74      3.63 o
  -9   2   2        0.02        0.00      1.01 o
  -8   2   2       47.45       52.16      2.81 o
  -7   2   2      141.58      146.92      3.86 o
  -6   2   2      796.90      887.44      9.66 o
  -5   2   2     1100.57     1182.16     15.92 o
  -4   2   2      504.91      524.71      2.32 o
  -3   2   2      737.14      778.25      2.56 o
  -2   2   2      633.48      583.26      1.74 o
  -1   2   2      338.91      334.30      1.26 o
   0   2   2       65.96       60.96      0.76 o
   1   2   2      237.44      234.67      1.10 o
   2   2   2      369.94      366.47      3.44 o
   3   2   2      739.89      759.16      7.96 o
   4   2   2       19.06       18.99      0.99 o
   5   2   2       50.60       51.79      1.41 o
   6   2   2      372.70      389.31      5.50 o
   7   2   2      568.43      575.10      8.99 o
   8   2   2      143.09      154.02      5.14 o
   9   2   2       81.54       78.79      4.02 o
  10   2   2       52.10       51.15      3.53 o
  11   2   2       29.41       30.42      3.01 o
  12   2   2       28.13       28.27      3.19 o
 -14   3   2       44.90       51.15      3.72 o
 -13   3   2        4.34        4.11      1.56 o
 -12   3   2       38.08       40.08      3.24 o
 -11   3   2       18.98       13.41      2.00 o
 -10   3   2      930.25      978.32     18.32 o
  -9   3   2      239.99      239.40      5.65 o
  -8   3   2      264.39      242.47      6.50 o
  -7   3   2       24.84       22.98      0.98 o
  -6   3   2        4.21        4.06      0.49 o
  -5   3   2      686.30      745.30      4.75 o
  -4   3   2        1.05        2.99      0.27 o
  -3   3   2     1591.97     1548.47     12.80 o
  -2   3   2        0.29        1.10      0.21 o
  -1   3   2       16.38       16.28      0.56 o
   0   3   2      248.96      249.02      1.24 o
   1   3   2        6.13        6.77      0.32 o
   2   3   2      210.92      223.09      1.22 o
   3   3   2      266.88      283.56      3.99 o
   4   3   2      293.07      326.42      3.39 o
   5   3   2       75.14       84.49      1.62 o
   6   3   2       36.01       42.74      1.20 o
   7   3   2       55.61       52.83      1.39 o
   8   3   2       93.20       70.19      2.14 o
   9   3   2      191.18      169.53      5.45 o
  10   3   2       34.99       37.55      3.09 o
  11   3   2      159.17      156.42      5.62 o
  12   3   2      140.97      133.48      5.60 o
 -14   4   2        1.22        1.84      1.51 o
 -13   4   2       30.01       27.37      2.66 o
 -12   4   2        1.27        1.01      1.09 o
 -11   4   2        0.74        0.11      1.03 o
 -10   4   2     1657.25     1739.74     17.74 o
  -9   4   2      520.34      528.95     16.03 o
  -8   4   2      140.01      131.08      4.33 o
  -7   4   2       31.58       31.89      0.95 o
  -6   4   2      109.26      102.85      1.39 o
  -5   4   2     1538.99     1748.83     33.17 o
  -4   4   2      308.31      316.81      2.76 o
  -3   4   2        0.09        0.12      0.13 o
  -2   4   2      940.70      936.77     17.34 o
  -1   4   2     1207.94     1097.14     19.31 o
   0   4   2      371.87      340.74      2.30 o
   1   4   2      956.21      912.29      4.81 o
   2   4   2     1086.13     1108.38      4.15 o
   3   4   2        0.49        0.65      0.27 o
   4   4   2      251.29      279.89      2.68 o
   5   4   2       85.63       77.29      2.35 o
   6   4   2       50.26       46.85      1.69 o
   7   4   2        3.66        3.86      0.70 o
   8   4   2       65.52       61.18      1.85 o
   9   4   2       47.23       38.17      3.10 o
  10   4   2       64.66       58.36      3.73 o
  11   4   2        4.88        6.40      1.83 o
  12   4   2       18.04       20.93      2.68 o
 -14   5   2       18.40       19.74      2.53 o
 -13   5   2        0.51        0.00      1.09 o
 -12   5   2       41.17       37.48      3.28 o
 -11   5   2        3.87        4.55      1.34 o
 -10   5   2     1104.55     1124.76     31.99 o
  -9   5   2      312.39      295.91      4.15 o
  -8   5   2      146.14      136.70      3.07 o
  -7   5   2       67.61       69.98      1.07 o
  -6   5   2      142.92      134.14      1.53 o
  -5   5   2       10.48       10.29      1.97 o
  -4   5   2     3289.71     3639.46     25.11 o
  -3   5   2      244.10      286.62      1.72 o
  -2   5   2     1023.88     1072.61      5.91 o
  -1   5   2       72.92       73.23      3.57 o
   0   5   2      134.45      129.29      1.87 o
   1   5   2        0.19        0.09      0.19 o
   2   5   2      283.18      309.10      3.41 o
   3   5   2      134.15      125.64      1.97 o
   4   5   2      210.56      218.08      7.50 o
   5   5   2      156.71      163.39      6.60 o
   6   5   2      171.19      167.06      5.06 o
   7   5   2       12.89       12.20      1.56 o
   8   5   2       41.52       29.16      2.65 o
   9   5   2      319.77      278.08      7.34 o
  10   5   2       60.02       63.14      4.13 o
  11   5   2       52.29       50.89      3.66 o
  12   5   2      158.23      169.07      6.13 o
 -13   6   2        6.80        4.93      1.69 o
 -12   6   2       55.39       52.61      3.71 o
 -11   6   2       28.64       30.58      2.72 o
 -10   6   2        1.48        1.72      1.45 o
  -9   6   2      116.55      125.30      2.47 o
  -8   6   2        2.92        2.91      0.44 o
  -7   6   2       16.59       19.99      2.09 o
  -6   6   2       71.18       73.67      1.34 o
  -5   6   2        6.21        9.46      0.85 o
  -4   6   2       50.64       66.37      1.33 o
  -3   6   2     1811.00     1961.43     26.64 o
  -2   6   2       22.22       23.69      0.81 o
  -1   6   2        1.32        0.49      0.26 o
   0   6   2        3.47        1.82      0.38 o
   1   6   2      218.41      237.69      6.62 o
   2   6   2        3.50        3.57      0.31 o
   3   6   2        0.36        0.18      0.11 o
   4   6   2      261.24      289.55      7.98 o
   5   6   2       67.66       69.06      2.20 o
   6   6   2       62.55       69.40      2.56 o
   7   6   2      143.27      142.61      3.55 o
   8   6   2       16.80       10.68      1.33 o
   9   6   2        7.52        7.75      1.83 o
  10   6   2        0.05        0.13      1.12 o
  11   6   2       38.03       42.24      3.37 o
  12   6   2       15.47       14.96      2.46 o
 -13   7   2       12.46       15.02      2.41 o
 -12   7   2        0.05        0.35      0.84 o
 -11   7   2       27.21       31.79      2.72 o
 -10   7   2       57.66       57.44      3.50 o
  -9   7   2      334.61      353.55      8.61 o
  -8   7   2      123.15      133.89      5.72 o
  -7   7   2       23.17       19.55      1.70 o
  -6   7   2       30.86       28.92      1.91 o
  -5   7   2      428.61      452.18      6.65 o
  -4   7   2      179.65      218.78      2.58 o
  -3   7   2      220.39      241.31      3.52 o
  -2   7   2      299.13      306.20      5.18 o
  -1   7   2      226.61      217.31      3.58 o
   0   7   2      208.54      222.30      9.55 o
   1   7   2       98.19      106.03      2.97 o
   2   7   2       21.67       21.52      0.77 o
   3   7   2       10.37       11.02      0.54 o
   4   7   2      465.90      488.24     22.99 o
   5   7   2       10.13        8.94      0.75 o
   6   7   2      146.50      152.34      5.29 o
   7   7   2      116.34      112.76      3.15 o
   8   7   2        7.33        4.96      1.45 o
   9   7   2        0.41        0.63      1.03 o
  10   7   2      147.60      153.66      5.49 o
  11   7   2       30.69       28.86      2.98 o
 -13   8   2        2.21        2.14      1.64 o
 -12   8   2       32.54       27.68      2.69 o
 -11   8   2       86.12       77.54      4.43 o
 -10   8   2      167.87      182.63      5.39 o
  -9   8   2      194.10      192.43      5.65 o
  -8   8   2       61.01       55.04      3.33 o
  -7   8   2        0.10        0.69      0.77 o
  -6   8   2        5.19        2.54      0.98 o
  -5   8   2      514.77      526.74      5.03 o
  -4   8   2       46.80       60.09      0.88 o
  -3   8   2      476.14      479.26      4.50 o
  -2   8   2       12.57        9.28      1.18 o
  -1   8   2      285.64      332.75      5.54 o
   0   8   2     1326.30     1441.88     30.11 o
   1   8   2      893.24      988.05     24.00 o
   2   8   2      134.13      151.12      6.52 o
   3   8   2      549.34      614.77      5.40 o
   4   8   2       32.41       27.96      0.90 o
   5   8   2       10.11       11.55      0.82 o
   6   8   2       63.35       64.84      1.99 o
   7   8   2       59.06       68.03      3.46 o
   8   8   2        7.36        9.12      1.66 o
   9   8   2       18.28       15.84      2.10 o
  10   8   2       39.39       35.44      3.02 o
  11   8   2        5.98        4.44      1.51 o
 -13   9   2        1.04        0.69      0.91 o
 -12   9   2        3.97        4.05      1.49 o
 -11   9   2      204.80      224.51      6.70 o
 -10   9   2       56.12       48.50      3.22 o
  -9   9   2       12.78       14.14      2.31 o
  -8   9   2      659.43      700.61     14.05 o
  -7   9   2      451.63      442.32      9.10 o
  -6   9   2      289.71      258.42      3.88 o
  -5   9   2        0.75        0.23      0.24 o
  -4   9   2        0.00        0.22      0.41 o
  -3   9   2      644.47      645.56      5.87 o
  -2   9   2      801.06      762.33     10.28 o
  -1   9   2       70.94       67.39      2.76 o
   0   9   2       99.41       88.00      3.65 o
   1   9   2       87.80       91.24      2.33 o
   2   9   2       49.79       55.65      1.45 o
   3   9   2       64.59       63.03      1.34 o
   4   9   2      575.16      573.97      6.76 o
   5   9   2      152.08      154.96      7.53 o
   6   9   2       16.31       15.34      1.19 o
   7   9   2      108.91      104.12      4.28 o
   8   9   2      396.48      413.24      8.51 o
   9   9   2       69.04       72.91      4.29 o
  10   9   2      110.77      109.88      4.82 o
  11   9   2       23.79       25.26      2.81 o
 -12  10   2       14.96       15.57      2.40 o
 -11  10   2      214.34      227.12      6.56 o
 -10  10   2       16.59       14.81      2.07 o
  -9  10   2        0.00        0.52      1.05 o
  -8  10   2       18.28       17.65      2.34 o
  -7  10   2       25.33       25.59      2.18 o
  -6  10   2      211.80      210.51      4.22 o
  -5  10   2        1.77        0.73      0.32 o
  -4  10   2       36.29       43.52      1.14 o
  -3  10   2     1049.92     1115.79     10.89 o
  -2  10   2       16.44       19.68      1.98 o
  -1  10   2        1.07        0.47      0.68 o
   0  10   2        5.04        3.47      0.93 o
   1  10   2       16.83       15.85      1.16 o
   2  10   2        4.01        3.02      0.56 o
   3  10   2        8.20        8.64      0.72 o
   4  10   2       35.87       35.28      1.20 o
   5  10   2       34.85       30.50      2.40 o
   6  10   2       66.59       68.51      3.60 o
   7  10   2      188.34      180.70      5.27 o
   8  10   2       13.98       16.41      2.17 o
   9  10   2       28.22       27.28      2.69 o
  10  10   2      110.94      113.55      4.71 o
 -12  11   2        4.15        4.08      1.59 o
 -11  11   2       70.17       71.68      4.11 o
 -10  11   2       27.02       23.92      3.03 o
  -9  11   2       65.11       63.68      3.56 o
  -8  11   2      176.68      169.28      5.19 o
  -7  11   2       69.97       54.30      3.15 o
  -6  11   2       19.44       15.03      1.20 o
  -5  11   2      211.84      201.04      4.68 o
  -4  11   2      590.31      626.57      5.79 o
  -3  11   2       38.86       31.65      4.01 o
  -2  11   2       97.97      101.54      4.49 o
  -1  11   2      169.40      176.04      5.02 o
   0  11   2       82.29       71.40      2.98 o
   1  11   2       36.10       34.92      1.71 o
   2  11   2      163.47      166.40      3.86 o
   3  11   2      296.63      316.42     11.71 o
   4  11   2       16.40       18.05      1.85 o
   5  11   2        1.80        2.16      1.08 o
   6  11   2       61.10       59.38      3.52 o
   7  11   2       80.84       78.29      3.98 o
   8  11   2        2.52        1.91      1.46 o
   9  11   2       21.15       23.33      2.80 o
  10  11   2       19.88       20.33      2.77 o
 -11  12   2       55.70       62.25      3.73 o
 -10  12   2        3.54        1.68      1.26 o
  -9  12   2        1.21        2.98      1.40 o
  -8  12   2       79.04       77.35      3.72 o
  -7  12   2       10.19        8.69      1.66 o
  -6  12   2        2.76        1.25      0.68 o
  -5  12   2       79.11       71.74      2.49 o
  -4  12   2       27.67       26.74      0.91 o
  -3  12   2       24.52       17.70      2.27 o
  -2  12   2      612.68      600.82     19.15 o
  -1  12   2      146.30      126.03      3.92 o
   0  12   2       55.27       47.84      2.54 o
   1  12   2       69.67       62.67      2.20 o
   2  12   2      502.51      515.03     12.86 o
   3  12   2       33.62       31.20      1.68 o
   4  12   2      183.88      190.24      5.36 o
   5  12   2       19.76       22.46      2.33 o
   6  12   2        3.23        3.23      1.20 o
   7  12   2       57.33       57.58      3.70 o
   8  12   2        5.07        6.01      1.71 o
   9  12   2        4.48        4.75      1.58 o
 -11  13   2       65.35       72.59      4.12 o
 -10  13   2       11.17       11.59      2.06 o
  -9  13   2       48.87       43.95      3.23 o
  -8  13   2       11.19       10.46      1.73 o
  -7  13   2       60.87       54.60      3.42 o
  -6  13   2        7.62        7.57      1.73 o
  -5  13   2        3.16        4.70      0.91 o
  -4  13   2      121.82      119.44      3.40 o
  -3  13   2      433.61      424.08      9.41 o
  -2  13   2       93.14       90.51      3.46 o
  -1  13   2      272.16      260.78      5.53 o
   0  13   2        1.07        0.71      0.58 o
   1  13   2      173.33      173.78      3.92 o
   2  13   2      158.85      161.43      3.90 o
   3  13   2      180.51      185.38      6.08 o
   4  13   2        8.34        8.88      1.68 o
   5  13   2      132.61      142.03      4.61 o
   6  13   2        0.07        0.04      1.11 o
   7  13   2        3.65        3.82      1.87 o
   8  13   2       37.87       35.67      3.08 o
   9  13   2       37.21       38.13      3.16 o
 -10  14   2        0.21        0.56      0.87 o
  -9  14   2        2.44        1.82      1.05 o
  -8  14   2       72.29       72.52      3.84 o
  -7  14   2       13.06       16.09      2.08 o
  -6  14   2       25.98       23.20      2.32 o
  -5  14   2        0.82        0.50      0.58 o
  -4  14   2       27.15       21.48      2.51 o
  -3  14   2      184.84      190.98      6.11 o
  -2  14   2       11.76       10.81      1.63 o
  -1  14   2        4.50        4.23      1.30 o
   0  14   2       87.05       83.84      2.79 o
   1  14   2      168.80      159.24      3.64 o
   2  14   2       70.16       67.18      2.52 o
   3  14   2        0.32        1.40      1.30 o
   4  14   2        1.70        1.54      1.47 o
   5  14   2       11.08       12.38      1.82 o
   6  14   2       38.27       39.83      3.17 o
   7  14   2       29.39       23.31      2.60 o
   8  14   2        9.98        9.04      1.80 o
 -10  15   2      113.05      125.15      5.30 o
  -9  15   2       50.23       54.74      3.62 o
  -8  15   2        0.07        0.32      1.04 o
  -7  15   2       14.52       17.20      2.25 o
  -6  15   2        0.50        0.43      1.05 o
  -5  15   2       10.86        8.16      1.75 o
  -4  15   2      140.93      149.19      3.44 o
  -3  15   2        1.28        1.15      0.73 o
  -2  15   2      121.57      110.57      4.48 o
  -1  15   2        3.66        2.86      1.20 o
   0  15   2       12.91       10.39      1.22 o
   1  15   2        3.02        1.77      0.64 o
   2  15   2       13.19        9.83      1.57 o
   3  15   2       27.06       27.28      2.43 o
   4  15   2        0.00        0.41      0.95 o
   5  15   2        3.25        3.46      1.41 o
   6  15   2        1.80        1.37      0.90 o
   7  15   2       63.01       63.01      3.68 o
   8  15   2        1.19        1.03      1.00 o
  -9  16   2        1.57        3.42      1.72 o
  -8  16   2       11.30       11.15      2.01 o
  -7  16   2        0.15        0.00      0.99 o
  -6  16   2        0.19        0.02      1.01 o
  -5  16   2       26.65       23.58      2.48 o
  -4  16   2        2.58        0.77      1.19 o
  -3  16   2       90.58       88.15      4.11 o
  -2  16   2       11.88        6.99      1.48 o
  -1  16   2        2.97        6.18      1.55 o
   0  16   2        1.58        0.63      1.13 o
   1  16   2        3.61        6.67      1.53 o
   2  16   2       89.46       74.03      3.85 o
   3  16   2       65.01       74.29      4.46 o
   4  16   2        3.37        0.98      0.64 o
   5  16   2        5.30        5.13      1.37 o
   6  16   2        0.71        1.40      1.18 o
   7  16   2        5.11        4.71      1.62 o
  -8  17   2       61.70       72.93      4.27 o
  -7  17   2        2.63        2.14      1.36 o
  -6  17   2        0.04        0.44      1.01 o
  -5  17   2        0.36        0.30      0.63 o
  -4  17   2       37.56       39.80      3.12 o
  -3  17   2       23.33       18.60      2.30 o
  -2  17   2        8.16        5.58      1.66 o
  -1  17   2        3.94        4.83      1.29 o
   0  17   2       16.42       13.37      2.07 o
   1  17   2       84.33       83.08      4.67 o
   2  17   2       15.60       17.68      2.19 o
   3  17   2       13.88       14.76      1.95 o
   4  17   2       16.14       13.65      1.97 o
   5  17   2        7.50        6.36      1.66 o
   6  17   2        0.43        1.32      1.25 o
  -7  18   2       51.68       56.12      3.75 o
  -6  18   2       83.68       98.83      4.65 o
  -5  18   2       53.85       55.13      3.58 o
  -4  18   2        7.63        3.91      1.39 o
  -3  18   2       81.00       78.74      4.14 o
  -2  18   2        9.43        7.14      1.67 o
  -1  18   2       34.93       35.83      2.79 o
   0  18   2       79.21       81.87      3.99 o
   1  18   2       48.17       54.22      3.62 o
   2  18   2        5.39        6.98      1.61 o
   3  18   2       25.50       20.73      2.64 o
   4  18   2        2.79        1.37      0.67 o
   5  18   2       16.01       16.00      2.36 o
  -5  19   2        9.68        6.81      1.89 o
  -4  19   2      112.81      128.41      5.43 o
  -3  19   2       56.73       65.32      4.04 o
  -2  19   2        3.22        2.92      2.06 o
  -1  19   2       30.77       31.51      2.95 o
   0  19   2        0.38        0.52      1.08 o
   1  19   2        0.22        0.56      1.03 o
   3  19   2       19.44       18.98      2.62 o
  -2  20   2       49.95       62.06      3.93 o
  -1  20   2       41.74       55.05      3.73 o
   0  20   2       57.64       66.51      4.06 o
 -14   1   3       54.52       58.41      3.90 o
 -13   1   3        8.57        5.56      1.62 o
 -12   1   3        0.93        0.90      0.86 o
 -11   1   3        4.64        4.41      1.29 o
 -10   1   3      534.67      536.21     11.06 o
  -9   1   3      440.07      432.83      7.49 o
  -8   1   3      184.94      167.97      5.06 o
  -7   1   3       16.62        9.16      1.28 o
  -6   1   3      205.30      256.89      4.47 o
  -5   1   3      207.88      249.88      1.95 o
  -4   1   3      231.00      255.46      1.68 o
  -3   1   3      448.13      460.47      3.19 o
  -2   1   3      229.77      229.71      2.86 o
  -1   1   3      195.84      202.41      2.92 o
   0   1   3        1.59        2.14      0.55 o
   1   1   3        1.10        0.27      0.17 o
   2   1   3      534.32      555.63      7.53 o
   3   1   3     1041.84     1058.17      8.73 o
   4   1   3       12.75       14.63      1.04 o
   5   1   3      181.20      166.05      3.71 o
   6   1   3       13.78       14.72      1.08 o
   7   1   3        1.72        1.29      0.54 o
   8   1   3        2.54        1.34      0.61 o
   9   1   3        4.07        3.34      0.90 o
  10   1   3        6.74        6.15      1.52 o
  11   1   3      108.56      109.58      4.86 o
 -14   2   3       27.48       27.55      2.97 o
 -13   2   3        3.65        3.93      1.51 o
 -12   2   3        1.66        0.17      1.02 o
 -11   2   3      208.98      201.49      5.56 o
 -10   2   3        1.34        1.77      1.07 o
  -9   2   3        2.56        3.44      1.08 o
  -8   2   3       56.18       50.61      3.96 o
  -7   2   3       91.20       94.19      2.33 o
  -6   2   3      156.69      166.64      4.05 o
  -5   2   3     1665.89     1826.01      8.64 o
  -4   2   3        1.20        0.67      0.19 o
  -3   2   3      304.02      306.86      2.65 o
  -2   2   3       10.89        9.11      0.35 o
  -1   2   3     1676.94     1598.97      6.08 o
   0   2   3     4586.66     4868.16     34.53 o
   1   2   3      127.66      122.82      1.41 o
   2   2   3      511.09      566.31      6.61 o
   3   2   3      572.14      624.43      7.95 o
   4   2   3        1.45        0.78      0.47 o
   5   2   3        3.03        2.84      0.66 o
   6   2   3       17.12       20.56      1.34 o
   7   2   3       18.95       23.76      1.47 o
   8   2   3      291.19      255.70      4.26 o
   9   2   3        6.76        4.62      1.37 o
  10   2   3       22.97       16.91      2.21 o
  11   2   3        3.24        5.79      1.73 o
 -14   3   3       15.24       15.54      2.44 o
 -13   3   3        0.19        0.24      0.85 o
 -12   3   3        1.94        1.32      1.26 o
 -11   3   3       10.85       10.15      1.82 o
 -10   3   3       61.89       54.03      2.63 o
  -9   3   3        2.94        3.44      0.87 o
  -8   3   3      459.45      470.89     12.76 o
  -7   3   3      216.30      232.00      5.10 o
  -6   3   3        1.46        0.37      0.32 o
  -5   3   3     1276.68     1440.09     34.57 o
  -4   3   3        4.01        5.12      0.34 o
  -3   3   3       15.52       16.03      0.45 o
  -2   3   3      335.63      334.30      2.44 o
  -1   3   3      198.02      187.76      1.28 o
   0   3   3     1301.93     1327.56      9.86 o
   1   3   3      236.50      261.50      1.48 o
   2   3   3       74.01       68.99      1.08 o
   3   3   3       80.98       82.38      1.68 o
   4   3   3      338.22      338.61      3.37 o
   5   3   3      138.28      132.60      3.25 o
   6   3   3        2.13        1.94      0.62 o
   7   3   3      152.99      128.07      3.32 o
   8   3   3        4.73        6.17      0.98 o
   9   3   3       34.47       35.42      2.80 o
  10   3   3       73.57       81.75      4.17 o
  11   3   3        2.24        3.41      1.41 o
 -14   4   3        1.24        1.42      1.35 o
 -13   4   3       31.78       30.92      3.06 o
 -12   4   3        0.04        0.91      1.07 o
 -11   4   3      175.69      183.67      3.58 o
 -10   4   3        5.15        5.80      0.90 o
  -9   4   3       11.70       11.10      0.87 o
  -8   4   3       14.76       14.87      0.95 o
  -7   4   3        3.98        2.15      0.46 o
  -6   4   3        2.96        1.31      0.35 o
  -5   4   3       44.16       50.22      1.03 o
  -4   4   3      205.98      242.46      2.45 o
  -3   4   3      118.89      121.46      1.60 o
  -2   4   3       12.74       13.71      0.53 o
  -1   4   3       48.02       46.16      0.93 o
   0   4   3        3.49        2.80      0.29 o
   1   4   3       12.10       12.39      0.53 o
   2   4   3       62.63       62.27      1.22 o
   3   4   3        2.91        2.04      0.40 o
   4   4   3        0.01        0.16      0.29 o
   5   4   3       15.39       14.51      0.76 o
   6   4   3      613.30      631.98      6.11 o
   7   4   3        0.44        0.30      0.54 o
   8   4   3       53.38       51.35      3.18 o
   9   4   3        5.26        5.48      1.57 o
  10   4   3        4.54        5.78      1.69 o
  11   4   3        7.49        6.95      1.77 o
 -14   5   3        3.04        4.71      1.78 o
 -13   5   3       26.11       25.79      2.68 o
 -12   5   3      114.47      104.46      5.18 o
 -11   5   3       67.70       70.11      3.68 o
 -10   5   3      266.56      275.93      5.61 o
  -9   5   3       13.72       14.57      0.94 o
  -8   5   3      114.11      121.40      1.96 o
  -7   5   3        0.47        2.02      0.41 o
  -6   5   3      359.90      400.72     11.44 o
  -5   5   3       10.38       15.72      0.66 o
  -4   5   3       21.29       31.50      0.80 o
  -3   5   3       39.92       52.46      1.03 o
  -2   5   3      479.44      476.42      8.04 o
  -1   5   3       28.92       25.16      0.77 o
   0   5   3      352.48      348.18      5.74 o
   1   5   3       22.85       21.93      0.68 o
   2   5   3        1.42        1.01      0.28 o
   3   5   3       28.43       22.69      1.06 o
   4   5   3       90.20       79.28      2.38 o
   5   5   3       13.72       11.31      1.04 o
   6   5   3       90.66       90.84      2.11 o
   7   5   3       50.70       46.66      1.45 o
   8   5   3       16.57       19.93      1.61 o
   9   5   3        0.51        0.69      0.64 o
  10   5   3       19.06       20.98      2.48 o
  11   5   3       65.81       72.00      4.13 o
 -14   6   3        5.79        6.08      1.76 o
 -13   6   3       32.44       35.79      3.37 o
 -12   6   3       47.66       42.25      3.24 o
 -11   6   3        4.15        2.29      1.05 o
 -10   6   3        3.05        4.22      0.87 o
  -9   6   3        2.56        2.76      0.58 o
  -8   6   3        0.20        0.74      0.42 o
  -7   6   3      139.78      141.70      2.57 o
  -6   6   3       63.61       65.08      1.52 o
  -5   6   3       23.32       19.82      1.17 o
  -4   6   3      682.69      790.08     15.53 o
  -3   6   3      110.46      116.77      1.50 o
  -2   6   3        4.17        6.31      0.49 o
  -1   6   3       42.40       38.73      1.11 o
   0   6   3     1450.54     1586.22     45.91 o
   1   6   3       50.77       42.84      0.96 o
   2   6   3      152.48      170.79      2.01 o
   3   6   3      311.26      331.14      3.65 o
   4   6   3        0.67        0.26      0.47 o
   5   6   3      179.39      193.11      3.62 o
   6   6   3       55.00       53.07      2.05 o
   7   6   3      212.62      205.27      4.90 o
   8   6   3       13.15        8.82      1.20 o
   9   6   3       18.55       16.37      3.09 o
  10   6   3        3.34        4.26      1.69 o
  11   6   3        0.02        0.80      1.38 o
 -13   7   3        1.76        1.39      1.54 o
 -12   7   3       71.72       74.67      4.17 o
 -11   7   3       46.62       40.69      3.11 o
 -10   7   3      342.16      325.79      9.90 o
  -9   7   3      363.78      332.03      6.16 o
  -8   7   3      114.06      104.74      1.92 o
  -7   7   3       90.87       82.11      2.26 o
  -6   7   3      337.49      364.30      6.45 o
  -5   7   3      334.48      372.71      3.92 o
  -4   7   3       41.42       53.23      1.17 o
  -3   7   3      179.60      208.69      3.41 o
  -2   7   3      289.96      300.63     10.80 o
  -1   7   3      197.47      198.04      4.51 o
   0   7   3       23.00       19.33      1.20 o
   1   7   3      224.26      235.55      2.77 o
   2   7   3      544.81      570.37      7.54 o
   3   7   3      187.47      204.54      3.05 o
   4   7   3      176.28      180.81      9.25 o
   5   7   3        3.69        3.71      0.75 o
   6   7   3       36.04       35.72      1.77 o
   7   7   3      128.10      115.13      4.29 o
   8   7   3        9.15        7.63      1.65 o
   9   7   3        7.42        6.44      1.84 o
  10   7   3       12.79       11.35      2.23 o
 -13   8   3       44.69       49.35      3.62 o
 -12   8   3        0.19        0.87      0.89 o
 -11   8   3       85.12       96.42      5.00 o
 -10   8   3       15.61       13.91      1.85 o
  -9   8   3        0.20        0.93      1.14 o
  -8   8   3        1.44        1.68      1.36 o
  -7   8   3       72.22       75.57      3.17 o
  -6   8   3       87.66       95.48      2.76 o
  -5   8   3       13.62       18.67      0.94 o
  -4   8   3        0.06        1.49      0.56 o
  -3   8   3       61.37       66.78      1.40 o
  -2   8   3       95.54       93.99      3.09 o
  -1   8   3      217.69      224.44      3.47 o
   0   8   3        2.03        2.38      0.64 o
   1   8   3       86.67       80.32      2.31 o
   2   8   3        1.90        1.10      0.33 o
   3   8   3        3.06        3.84      0.52 o
   4   8   3       47.05       49.72      1.40 o
   5   8   3        9.10        8.74      1.01 o
   6   8   3      508.46      532.27     16.85 o
   7   8   3      103.09      102.32      4.06 o
   8   8   3       17.46       17.58      2.12 o
   9   8   3       40.83       38.74      3.03 o
  10   8   3        0.00        0.61      0.80 o
 -13   9   3        7.95        6.54      1.71 o
 -12   9   3      192.50      204.70      6.17 o
 -11   9   3      172.80      180.14      5.54 o
 -10   9   3       78.01       72.49      3.53 o
  -9   9   3       22.81       21.48      2.16 o
  -8   9   3        8.86        4.68      1.27 o
  -7   9   3       76.08       84.98      3.31 o
  -6   9   3       82.78       80.83      2.36 o
  -5   9   3       58.24       55.23      1.46 o
  -4   9   3      237.57      258.81      4.80 o
  -3   9   3      491.87      489.04      8.93 o
  -2   9   3        1.21        0.75      0.63 o
  -1   9   3      103.17       97.19      2.40 o
   0   9   3       49.43       48.53      1.91 o
   1   9   3       14.68       13.02      1.17 o
   2   9   3       74.09       77.72      1.99 o
   3   9   3       14.22       14.37      0.81 o
   4   9   3       10.09        9.89      0.77 o
   5   9   3       44.34       43.23      1.88 o
   6   9   3        4.28        4.81      0.97 o
   7   9   3      292.05      285.19      6.77 o
   8   9   3        0.31        0.88      1.23 o
   9   9   3        5.54        5.96      1.73 o
  10   9   3        0.79        0.27      1.22 o
 -12  10   3       12.57        9.10      1.96 o
 -11  10   3       31.17       34.79      2.93 o
 -10  10   3        2.93        3.27      1.36 o
  -9  10   3        0.37        0.20      0.96 o
  -8  10   3       10.19        8.91      1.69 o
  -7  10   3      127.78      118.30      3.14 o
  -6  10   3        8.77        9.46      1.14 o
  -5  10   3      246.69      262.44      6.31 o
  -4  10   3       86.58       75.43      1.59 o
  -3  10   3       43.59       40.62      2.90 o
  -2  10   3        7.47        5.28      1.04 o
  -1  10   3        9.19        7.98      1.00 o
   0  10   3      326.54      368.81      6.77 o
   1  10   3       54.07       55.93      2.10 o
   2  10   3      121.46      134.16      8.12 o
   3  10   3      105.47      116.11      2.49 o
   4  10   3       11.66       10.38      1.51 o
   5  10   3       15.38       14.08      1.86 o
   6  10   3      310.57      344.52      8.51 o
   7  10   3       25.52       27.30      2.54 o
   8  10   3       64.09       54.76      3.36 o
   9  10   3        7.75        6.40      1.56 o
 -12  11   3       88.54      106.48      4.74 o
 -11  11   3        9.05       11.78      2.03 o
 -10  11   3        4.25        2.55      1.37 o
  -9  11   3       12.75       12.47      1.74 o
  -8  11   3       17.12       14.80      1.86 o
  -7  11   3      227.64      212.45      5.71 o
  -6  11   3       25.29       20.89      1.39 o
  -5  11   3      274.66      272.98      3.26 o
  -4  11   3      145.16      137.69      2.49 o
  -3  11   3        4.02        2.59      0.90 o
  -2  11   3       95.35       81.06      3.15 o
  -1  11   3        8.51        5.50      0.95 o
   0  11   3       38.55       34.01      1.93 o
   1  11   3      151.92      156.24      5.09 o
   2  11   3      278.23      281.40      8.26 o
   3  11   3        2.03        2.16      0.60 o
   4  11   3       39.19       37.86      2.50 o
   5  11   3       13.80       13.27      1.77 o
   6  11   3       17.62       18.40      2.17 o
   7  11   3       63.01       62.61      3.89 o
   8  11   3       12.70       11.45      2.01 o
   9  11   3       24.98       25.06      2.63 o
 -11  12   3       19.44       16.06      2.33 o
 -10  12   3        4.63        5.85      1.61 o
  -9  12   3        2.31        1.95      0.93 o
  -8  12   3        7.83        6.13      1.55 o
  -7  12   3      210.02      222.10      5.49 o
  -6  12   3       98.96       86.57      2.99 o
  -5  12   3      559.31      570.66      9.28 o
  -4  12   3      462.93      470.26      6.61 o
  -3  12   3      302.10      304.67      6.42 o
  -2  12   3        3.11        3.07      1.24 o
  -1  12   3       62.64       60.35      2.19 o
   0  12   3       98.32       99.45      2.67 o
   1  12   3      176.38      178.38      4.28 o
   2  12   3       37.60       36.32      1.72 o
   3  12   3      109.49      114.45      3.01 o
   4  12   3        5.66        4.77      1.38 o
   5  12   3        4.97        4.89      1.35 o
   6  12   3      866.52      987.77     31.64 o
   7  12   3       72.37       78.78      4.03 o
   8  12   3      221.65      237.73      8.92 o
   9  12   3      153.52      161.42      5.90 o
 -11  13   3      171.52      198.14      6.32 o
 -10  13   3        6.05        4.82      1.58 o
  -9  13   3        0.16        0.46      0.64 o
  -8  13   3       11.53        7.85      1.69 o
  -7  13   3       28.99       30.30      2.30 o
  -6  13   3        0.79        0.33      0.49 o
  -5  13   3       26.90       21.32      1.53 o
  -4  13   3      344.62      350.75      4.65 o
  -3  13   3      237.57      224.54      4.41 o
  -2  13   3       37.02       35.01      2.49 o
  -1  13   3        1.48        1.36      0.92 o
   0  13   3       92.47       92.09      3.00 o
   1  13   3        4.43        4.47      1.36 o
   2  13   3        0.72        1.50      1.41 o
   3  13   3        1.29        0.70      0.43 o
   4  13   3       10.41       11.17      1.78 o
   5  13   3       52.52       48.97      3.06 o
   6  13   3       23.03       23.28      2.76 o
   7  13   3      276.65      290.96      6.91 o
   8  13   3       16.56       14.49      2.19 o
 -10  14   3        4.14        5.32      1.60 o
  -9  14   3        0.91        0.75      0.68 o
  -7  14   3        9.99       10.79      1.76 o
  -6  14   3        0.60        0.76      0.99 o
  -5  14   3       21.35       18.33      1.57 o
  -4  14   3        2.62        1.38      0.79 o
  -3  14   3        0.67        0.46      0.70 o
  -2  14   3       37.67       32.98      2.52 o
  -1  14   3      146.01      144.73      3.43 o
   0  14   3       96.30       82.09      2.65 o
   1  14   3      521.07      552.18     10.41 o
   2  14   3      285.65      286.24     10.23 o
   3  14   3      199.01      199.90      5.63 o
   4  14   3      109.77      113.13      4.54 o
   5  14   3      186.04      203.79      5.74 o
   6  14   3       36.37       36.33      3.08 o
   7  14   3        0.46        0.78      0.75 o
  -9  15   3       27.50       29.64      2.70 o
  -8  15   3        4.99        5.39      1.42 o
  -7  15   3       37.49       40.10      2.96 o
  -6  15   3       56.34       50.13      3.58 o
  -5  15   3       18.29       16.12      2.07 o
  -4  15   3        3.00        2.95      0.83 o
  -3  15   3        5.69        5.47      1.04 o
  -2  15   3        7.36        7.10      1.57 o
  -1  15   3       41.42       39.21      2.12 o
   0  15   3        6.46        5.18      1.78 o
   1  15   3       67.55       61.13      2.30 o
   2  15   3       42.84       40.09      2.83 o
   3  15   3       98.71       98.50      4.72 o
   4  15   3        0.01        0.85      1.16 o
   5  15   3        2.47        2.66      1.26 o
   6  15   3        3.65        3.12      1.42 o
   7  15   3        5.39        5.12      1.92 o
  -9  16   3        3.08        1.93      0.86 o
  -8  16   3       13.70       12.35      2.06 o
  -7  16   3        0.08        0.99      1.51 o
  -6  16   3       39.92       40.51      3.16 o
  -5  16   3       54.57       50.71      3.46 o
  -4  16   3       69.02       59.91      2.82 o
  -3  16   3        1.65        1.01      0.68 o
  -2  16   3        1.82        0.39      1.20 o
  -1  16   3        0.27        0.53      0.77 o
   0  16   3       77.92       76.91      2.85 o
   1  16   3      121.63      112.71      5.27 o
   2  16   3      130.06      131.75      5.78 o
   3  16   3        7.40        6.83      1.70 o
   4  16   3        0.05        0.47      0.93 o
   5  16   3       21.47       17.71      2.24 o
   6  16   3       17.04       17.04      2.46 o
  -8  17   3       43.11       59.37      3.72 o
  -7  17   3       22.43       26.32      2.56 o
  -6  17   3        6.82        6.05      1.55 o
  -5  17   3        1.85        1.04      0.92 o
  -4  17   3       89.96       98.06      4.35 o
  -3  17   3        0.03        0.40      0.54 o
  -2  17   3       22.85       26.47      1.93 o
  -1  17   3        0.43        0.53      0.63 o
   0  17   3        7.59        9.34      1.89 o
   1  17   3        0.01        0.74      0.89 o
   2  17   3        7.50        5.91      1.68 o
   3  17   3        1.07        0.93      0.75 o
   4  17   3        7.25        9.65      1.95 o
   5  17   3        2.22        2.80      1.45 o
  -6  18   3        1.03        2.73      1.66 o
  -5  18   3       12.10       16.13      2.35 o
  -4  18   3       11.43       12.56      2.13 o
  -3  18   3       10.84       11.50      1.97 o
  -2  18   3        5.80        6.16      1.23 o
  -1  18   3        1.17        1.30      0.67 o
   0  18   3        5.20        6.63      1.65 o
   1  18   3       18.34       14.38      2.28 o
   2  18   3        2.69        4.11      1.44 o
   3  18   3        0.00        0.89      0.75 o
  -4  19   3        0.79        0.78      0.94 o
  -3  19   3        3.16        4.63      1.65 o
  -2  19   3        0.03        0.59      1.03 o
  -1  19   3        0.06        0.47      0.93 o
   0  19   3       19.89       24.36      2.52 o
   1  19   3        9.70       10.09      2.00 o
 -14   0   4       34.41       45.14      4.78 o
 -12   0   4       12.28        8.45      1.95 o
 -10   0   4      347.94      347.91     11.57 o
  -8   0   4        3.82        0.37      0.95 o
  -6   0   4      235.01      195.84      3.22 o
  -4   0   4      181.84      180.93      2.11 o
  -2   0   4     1061.73     1100.05      6.02 o
   0   0   4     1565.88     1686.30     12.97 o
   4   0   4     3717.11     3881.97     21.98 o
   6   0   4      101.43      101.40      3.72 o
   8   0   4        6.77        9.09      1.65 o
  10   0   4        0.43        1.47      2.12 o
 -14   1   4       19.95       23.23      3.04 o
 -13   1   4       43.99       44.71      3.23 o
 -12   1   4        3.09        4.72      1.39 o
 -11   1   4        9.12        6.60      1.43 o
 -10   1   4       68.85       76.74      3.50 o
  -9   1   4       72.81       58.42      3.02 o
  -8   1   4        0.41        0.86      0.43 o
  -7   1   4        1.90        2.50      0.57 o
  -6   1   4       40.01       42.97      1.23 o
  -5   1   4      555.26      621.25      8.39 o
  -4   1   4       70.52       70.58      1.03 o
  -3   1   4        1.05        0.66      0.18 o
  -2   1   4      498.30      517.78      3.09 o
  -1   1   4     1562.70     1681.38      9.26 o
   0   1   4      620.35      733.47      6.10 o
   1   1   4        3.04        3.50      0.49 o
   2   1   4      263.76      286.86      4.21 o
   3   1   4      496.16      492.59      5.03 o
   4   1   4      127.30      114.06      2.98 o
   5   1   4       52.43       51.83      1.78 o
   6   1   4       11.53       10.19      0.99 o
   7   1   4        7.25        4.40      0.78 o
   8   1   4       45.37       42.53      1.80 o
   9   1   4       13.90       13.99      1.50 o
  10   1   4       47.76       51.64      3.56 o
 -14   2   4        4.15        4.26      1.48 o
 -13   2   4       39.55       41.72      3.23 o
 -12   2   4        0.57        0.68      0.53 o
 -11   2   4        0.67        0.69      0.48 o
 -10   2   4       17.35       16.61      1.11 o
  -9   2   4       24.71       26.58      1.46 o
  -8   2   4        0.06        0.50      0.51 o
  -7   2   4       28.27       30.88      1.33 o
  -6   2   4       29.13       38.22      1.23 o
  -5   2   4      458.90      487.29      3.86 o
  -4   2   4      694.46      757.90      7.56 o
  -3   2   4      142.00      135.61      1.08 o
  -2   2   4      233.50      222.56      1.88 o
  -1   2   4      169.66      169.56      1.84 o
   0   2   4      133.79      134.57      1.30 o
   1   2   4        9.34        7.98      0.43 o
   2   2   4       50.56       44.99      0.99 o
   3   2   4      205.94      204.12      2.72 o
   4   2   4      295.19      304.20      6.39 o
   5   2   4        1.64        0.99      0.59 o
   6   2   4        9.00        7.82      0.94 o
   7   2   4      154.70      157.65      3.00 o
   8   2   4      143.96      151.30      3.87 o
   9   2   4       73.00       70.49      3.88 o
  10   2   4       86.63       96.31      4.53 o
 -14   3   4       26.40       31.71      3.06 o
 -13   3   4        0.77        0.56      0.96 o
 -12   3   4       23.43       22.96      1.70 o
 -11   3   4        4.64        3.65      0.86 o
 -10   3   4      179.24      169.88      3.26 o
  -9   3   4      652.11      651.95     10.46 o
  -8   3   4      148.81      172.47      2.88 o
  -7   3   4      229.24      205.02      3.67 o
  -6   3   4      218.27      226.20      3.09 o
  -5   3   4       30.89       28.66      0.83 o
  -4   3   4      447.74      489.52      3.10 o
  -3   3   4      716.29      765.36      4.29 o
  -2   3   4       29.88       25.19      0.77 o
  -1   3   4      927.97     1019.87      7.48 o
   0   3   4      570.59      609.89      4.19 o
   1   3   4       61.40       55.70      1.05 o
   2   3   4       34.78       38.21      0.94 o
   3   3   4      305.47      304.49      3.38 o
   4   3   4      254.42      251.92      3.54 o
   5   3   4      129.16      122.36      2.54 o
   6   3   4      153.53      149.06      2.98 o
   7   3   4       21.43       24.57      1.65 o
   8   3   4       14.19       13.56      1.97 o
   9   3   4       23.39       20.76      2.32 o
  10   3   4        3.56        4.31      1.53 o
 -14   4   4       85.70      109.40      5.06 o
 -13   4   4       14.87       17.42      2.25 o
 -12   4   4        0.68        0.05      0.90 o
 -11   4   4      102.68       90.73      2.32 o
 -10   4   4       88.34       81.26      2.31 o
  -9   4   4      181.65      166.73      3.30 o
  -8   4   4       13.10       14.83      1.03 o
  -7   4   4       80.07       76.01      2.13 o
  -6   4   4      102.21      124.03      2.36 o
  -5   4   4      398.70      383.65      2.88 o
  -4   4   4       60.36       60.67      1.12 o
  -3   4   4       59.37       56.75      1.00 o
  -2   4   4      487.18      539.77      3.50 o
  -1   4   4        2.01        3.40      0.36 o
   0   4   4      440.12      440.90      3.08 o
   1   4   4      321.96      326.71      8.89 o
   2   4   4      176.69      165.59      2.13 o
   3   4   4      345.66      346.72      4.74 o
   4   4   4      423.25      428.98      4.72 o
   5   4   4     1197.57     1228.89     11.18 o
   6   4   4       39.58       38.18      1.50 o
   7   4   4       16.70       16.22      1.16 o
   8   4   4        5.84        4.43      1.15 o
   9   4   4        3.19        4.68      1.12 o
  10   4   4       17.67       18.88      2.41 o
 -14   5   4       11.90       12.25      2.15 o
 -13   5   4      136.00      161.39      5.67 o
 -12   5   4        0.06        1.11      1.44 o
 -11   5   4       24.45       17.41      1.45 o
 -10   5   4      221.10      216.57      3.28 o
  -9   5   4      277.93      235.17      5.01 o
  -8   5   4      195.45      183.41      2.80 o
  -7   5   4      324.74      342.53      8.52 o
  -6   5   4      180.99      173.24      2.70 o
  -5   5   4        0.94        1.51      0.35 o
  -4   5   4      181.96      200.49      2.05 o
  -3   5   4      623.31      671.89      4.59 o
  -2   5   4     1093.99     1132.91      8.33 o
  -1   5   4       41.01       50.61      1.03 o
   0   5   4      678.47      746.31     15.59 o
   1   5   4       17.04       17.56      0.70 o
   2   5   4        9.11       10.44      0.95 o
   3   5   4      344.96      333.28      6.32 o
   4   5   4       55.40       48.58      1.91 o
   5   5   4       41.56       46.84      2.47 o
   6   5   4      279.80      281.97      4.10 o
   7   5   4        0.02        0.21      0.44 o
   8   5   4        3.91        3.49      0.94 o
   9   5   4       28.23       24.60      3.38 o
  10   5   4        1.90        0.00      1.31 o
 -13   6   4       76.40       86.22      4.42 o
 -12   6   4       13.86       14.37      2.09 o
 -11   6   4       12.10       10.12      1.69 o
 -10   6   4        2.85        1.21      0.75 o
  -9   6   4        3.21        2.94      0.66 o
  -8   6   4       18.41       13.05      1.05 o
  -7   6   4        9.16        5.26      0.73 o
  -6   6   4       30.34       32.25      1.15 o
  -5   6   4        6.95        9.12      0.69 o
  -4   6   4       63.43       66.12      1.21 o
  -3   6   4       26.04       21.54      0.78 o
  -2   6   4      603.74      629.74      4.64 o
  -1   6   4        8.25        9.39      0.80 o
   0   6   4       49.35       50.86      1.20 o
   1   6   4       11.65        9.38      0.63 o
   2   6   4        7.64        7.03      0.74 o
   3   6   4        7.30        6.22      0.74 o
   4   6   4        7.51        7.15      1.14 o
   5   6   4      371.96      396.52     12.21 o
   6   6   4       24.83       22.90      1.73 o
   7   6   4       42.76       40.73      2.29 o
   8   6   4       16.16       17.36      1.73 o
   9   6   4        0.18        0.81      0.89 o
  10   6   4       34.41       41.80      3.15 o
 -13   7   4        1.44        1.40      1.58 o
 -12   7   4        1.21        0.55      1.97 o
 -11   7   4       11.30       13.41      2.52 o
 -10   7   4       54.24       58.35      2.17 o
  -9   7   4        0.55        1.61      0.77 o
  -8   7   4      498.10      510.29      7.65 o
  -7   7   4      147.02      177.32      3.38 o
  -6   7   4        5.17        6.77      0.86 o
  -5   7   4       81.88       80.98      2.01 o
  -4   7   4      174.98      193.16      2.62 o
  -3   7   4      318.53      321.64      3.07 o
  -2   7   4        1.78        1.44      0.41 o
  -1   7   4      489.14      532.76     12.80 o
   0   7   4       13.33       10.25      0.62 o
   1   7   4       69.19       72.61      1.77 o
   2   7   4        1.57        0.77      0.43 o
   3   7   4       16.79       15.56      1.00 o
   4   7   4      227.75      234.33      4.23 o
   5   7   4      182.12      179.31      5.83 o
   6   7   4      265.13      267.60      8.77 o
   7   7   4       45.32       49.45      2.53 o
   8   7   4        0.19        0.33      0.78 o
   9   7   4       21.15       19.86      2.40 o
 -13   8   4       45.57       55.25      3.53 o
 -12   8   4       21.90       19.47      2.36 o
 -11   8   4        3.09        2.45      1.23 o
 -10   8   4        6.67        4.78      1.36 o
  -9   8   4       15.99       14.64      1.34 o
  -8   8   4        0.00        0.56      0.81 o
  -7   8   4       83.17       72.01      2.29 o
  -6   8   4       13.80       18.63      1.33 o
  -5   8   4       64.57       59.52      1.60 o
  -4   8   4       31.72       28.90      1.28 o
  -3   8   4       23.25       21.55      1.00 o
  -2   8   4       17.92       14.22      1.37 o
  -1   8   4       50.14       53.32      1.64 o
   0   8   4      246.42      264.52      6.56 o
   1   8   4      244.34      276.16      4.07 o
   2   8   4      388.89      425.51     11.44 o
   3   8   4      152.31      160.75      4.88 o
   4   8   4      290.66      315.27      7.69 o
   5   8   4       62.91       65.12      2.49 o
   6   8   4       87.02       91.74      3.34 o
   7   8   4       40.74       41.33      3.01 o
   8   8   4       24.09       26.66      2.63 o
   9   8   4        0.01        0.96      1.07 o
 -13   9   4        2.41        1.78      1.29 o
 -12   9   4        3.22        1.40      1.22 o
 -11   9   4        0.34        0.58      1.04 o
 -10   9   4       12.94       17.29      2.02 o
  -9   9   4        2.10        0.37      0.90 o
  -8   9   4      187.82      190.74      5.19 o
  -7   9   4      205.48      196.48      4.26 o
  -6   9   4      288.99      287.79      3.96 o
  -5   9   4      324.26      327.33      3.98 o
  -4   9   4        0.23        0.27      0.33 o
  -3   9   4       41.13       42.88      1.34 o
  -2   9   4      350.36      340.05      7.98 o
  -1   9   4      486.92      515.03     11.83 o
   0   9   4       11.94       13.58      1.17 o
   1   9   4       27.46       24.56      1.22 o
   2   9   4        0.07        0.22      0.36 o
   3   9   4      128.53      130.25      2.75 o
   4   9   4      238.71      249.75      7.07 o
   5   9   4      181.37      186.56      5.71 o
   6   9   4       17.97       16.69      1.95 o
   7   9   4       17.77       21.10      2.33 o
   8   9   4       67.25       66.34      3.73 o
   9   9   4       95.17       94.01      4.92 o
 -12  10   4       36.66       35.00      2.90 o
 -11  10   4        3.13        2.34      1.01 o
 -10  10   4       17.73       14.28      2.14 o
  -9  10   4       17.65       14.75      1.93 o
  -8  10   4        2.01        4.32      1.30 o
  -7  10   4       45.76       41.86      1.92 o
  -6  10   4        2.13        1.11      0.54 o
  -5  10   4       16.01       18.22      1.13 o
  -4  10   4       26.07       19.46      1.17 o
  -3  10   4        0.04        0.16      0.34 o
  -2  10   4      288.02      298.90      4.75 o
  -1  10   4        0.28        0.61      0.55 o
   0  10   4       42.17       40.68      1.82 o
   1  10   4       37.09       38.04      1.43 o
   2  10   4        1.59        1.92      0.67 o
   3  10   4       50.61       45.76      1.81 o
   4  10   4       20.63       20.40      1.47 o
   5  10   4      123.44      123.79      5.59 o
   6  10   4       21.04       19.60      2.15 o
   7  10   4       19.61       18.25      2.34 o
   8  10   4       70.18       73.84      4.18 o
 -12  11   4        1.44        2.65      1.41 o
 -11  11   4        1.78        0.50      1.05 o
 -10  11   4       10.64       10.72      2.18 o
  -9  11   4      280.45      284.29      8.71 o
  -8  11   4       11.36       11.11      1.61 o
  -7  11   4       82.31       67.98      2.44 o
  -6  11   4      125.11      117.65      3.08 o
  -5  11   4       26.74       21.41      1.19 o
  -4  11   4      295.19      297.08      4.75 o
  -3  11   4      677.88      728.36      5.63 o
  -2  11   4        0.06        0.26      0.29 o
  -1  11   4        1.47        1.10      0.59 o
   0  11   4      104.83      109.69      3.10 o
   1  11   4       51.91       49.35      1.64 o
   2  11   4        0.04        0.25      0.48 o
   3  11   4       57.15       57.29      2.82 o
   4  11   4        0.86        0.73      0.81 o
   5  11   4      201.90      211.48      5.88 o
   6  11   4      256.69      263.43      9.03 o
   7  11   4       10.43        7.38      1.68 o
   8  11   4        1.30        1.10      1.09 o
 -11  12   4        4.10        5.80      1.52 o
 -10  12   4        1.16        2.91      1.40 o
  -9  12   4       30.86       32.42      2.81 o
  -8  12   4        0.26        0.43      0.82 o
  -7  12   4      176.86      178.81      3.83 o
  -6  12   4        1.98        2.15      0.82 o
  -5  12   4       10.97        8.52      0.83 o
  -4  12   4       28.94       26.21      1.35 o
  -3  12   4        9.83        9.75      0.99 o
  -2  12   4        1.95        1.73      0.59 o
  -1  12   4      237.60      245.59      4.60 o
   0  12   4       49.80       47.31      2.08 o
   1  12   4      103.40       99.11      2.92 o
   2  12   4       42.87       40.15      1.58 o
   3  12   4       82.27       80.93      3.34 o
   4  12   4      148.64      154.31      4.84 o
   5  12   4       88.71       96.61      4.73 o
   6  12   4        1.35        1.21      1.18 o
   7  12   4        0.48        0.46      0.84 o
 -11  13   4        0.08        0.56      0.64 o
 -10  13   4       20.43       22.41      2.52 o
  -9  13   4       42.68       37.57      2.79 o
  -8  13   4       27.17       25.42      2.39 o
  -7  13   4       27.18       22.24      2.17 o
  -6  13   4       42.13       42.24      2.14 o
  -5  13   4        5.56        6.77      1.07 o
  -4  13   4       15.92       17.25      1.08 o
  -3  13   4      271.18      291.16      3.58 o
  -2  13   4       59.28       57.71      2.01 o
  -1  13   4      214.79      217.16      4.20 o
   0  13   4      200.30      202.62      5.08 o
   1  13   4        1.69        1.53      0.88 o
   2  13   4       27.72       28.26      1.77 o
   3  13   4       86.30       90.22      3.74 o
   4  13   4        2.41        1.03      1.08 o
   5  13   4        3.53        3.68      1.99 o
   6  13   4      127.04      133.13      4.79 o
   7  13   4       18.90       21.34      2.42 o
 -10  14   4       28.39       30.31      2.89 o
  -9  14   4        0.03        0.56      1.32 o
  -8  14   4       12.19        8.77      1.71 o
  -7  14   4        4.16        4.78      1.60 o
  -6  14   4       32.77       34.81      2.03 o
  -5  14   4        0.32        0.20      0.59 o
  -4  14   4        6.88        5.33      0.94 o
  -3  14   4        2.25        2.64      0.60 o
  -2  14   4       19.16       19.93      1.31 o
  -1  14   4        6.64        5.41      1.07 o
   0  14   4        0.85        0.29      0.63 o
   1  14   4      199.53      223.38      4.57 o
   2  14   4       90.79       90.53      3.73 o
   3  14   4        0.32        0.36      1.03 o
   4  14   4        0.86        1.26      1.04 o
   5  14   4       11.58       10.34      1.96 o
   6  14   4       16.69       17.47      2.34 o
  -9  15   4        6.57        7.94      1.87 o
  -8  15   4       56.54       66.74      3.81 o
  -7  15   4       10.02       12.87      1.90 o
  -6  15   4       17.32       20.83      2.36 o
  -5  15   4        1.46        1.47      0.73 o
  -4  15   4        3.69        3.09      0.90 o
  -3  15   4      136.88      147.43      3.33 o
  -2  15   4       68.36       64.12      2.57 o
  -1  15   4       11.84       10.03      1.22 o
   0  15   4        1.05        1.26      1.01 o
   1  15   4       33.55       30.60      1.80 o
   2  15   4        1.13        1.73      1.03 o
   3  15   4        0.02        0.27      0.97 o
   4  15   4        2.19        2.77      1.32 o
   5  15   4       72.63       72.59      3.98 o
  -8  16   4       13.62       12.25      2.24 o
  -7  16   4       51.28       51.09      3.24 o
  -6  16   4       14.74       16.77      2.25 o
  -5  16   4       11.06       11.39      1.96 o
  -4  16   4        2.54        2.86      1.04 o
  -3  16   4        3.37        2.44      0.72 o
  -2  16   4       53.47       57.56      2.25 o
  -1  16   4        8.75        5.65      1.01 o
   0  16   4        4.69        4.90      0.99 o
   1  16   4        8.34        6.03      1.59 o
   2  16   4        1.39        0.96      0.91 o
   3  16   4        0.00        0.73      0.72 o
   4  16   4       12.69       10.25      1.78 o
  -7  17   4       11.64       12.83      1.97 o
  -6  17   4        0.06        0.23      1.07 o
  -5  17   4        0.50        0.35      0.73 o
  -4  17   4        2.10        1.10      0.65 o
  -3  17   4        0.58        0.87      0.52 o
  -2  17   4       51.73       54.96      2.26 o
  -1  17   4       20.34       21.98      1.81 o
   0  17   4        0.20        0.20      0.85 o
   1  17   4        0.91        0.99      1.02 o
   2  17   4       10.66        9.26      1.71 o
   3  17   4        0.04        0.49      0.73 o
  -5  18   4       36.99       42.83      3.19 o
  -4  18   4       15.57       14.27      1.71 o
  -3  18   4       26.17       29.24      1.81 o
  -2  18   4        4.60        3.67      0.84 o
  -1  18   4       29.51       26.66      2.48 o
   0  18   4       25.35       25.89      2.69 o
   1  18   4       12.93       14.27      2.03 o
 -14   1   5       13.68       15.70      2.43 o
 -13   1   5       16.56       18.41      1.44 o
 -12   1   5        0.51        0.37      0.58 o
 -11   1   5       10.87        6.44      1.40 o
 -10   1   5      100.38       85.46      2.18 o
  -9   1   5      239.17      242.63      6.57 o
  -8   1   5      516.94      543.72      6.97 o
  -7   1   5      130.36      131.24      2.20 o
  -6   1   5       33.99       27.44      0.76 o
  -5   1   5       97.49       95.33      1.28 o
  -4   1   5      249.20      219.02      1.72 o
  -3   1   5      154.74      147.92      1.47 o
  -2   1   5      551.44      597.96      4.49 o
  -1   1   5        0.00        0.26      0.20 o
   0   1   5       26.48       30.36      0.78 o
   1   1   5       11.37       10.73      0.51 o
   2   1   5       53.82       51.82      1.16 o
   3   1   5      729.75      763.67      9.80 o
   4   1   5        0.69        0.23      0.45 o
   5   1   5       67.17       64.17      1.82 o
   6   1   5        0.00        0.08      0.29 o
   7   1   5       10.57        8.47      1.04 o
   8   1   5       54.63       66.73      2.77 o
   9   1   5      117.01      142.82      5.12 o
 -14   2   5       57.82       70.03      4.20 o
 -13   2   5       87.39       92.85      3.29 o
 -12   2   5        7.45        8.10      0.96 o
 -11   2   5       29.49       24.95      1.45 o
 -10   2   5      439.42      431.48      7.67 o
  -9   2   5      146.72      114.76      2.52 o
  -8   2   5      131.74      113.50      2.17 o
  -7   2   5      177.38      186.26      2.70 o
  -6   2   5        0.05        0.35      0.24 o
  -5   2   5      349.49      351.19      2.52 o
  -4   2   5       82.15       86.25      1.12 o
  -3   2   5      120.18      120.46      1.41 o
  -2   2   5       10.65       13.89      0.69 o
  -1   2   5       32.27       28.01      0.75 o
   0   2   5      105.91      132.49      1.67 o
   1   2   5       32.51       35.37      0.77 o
   2   2   5        2.80        0.58      0.29 o
   3   2   5     3460.26     3619.08     17.06 o
   4   2   5      483.25      491.99      6.99 o
   5   2   5       25.41       24.75      1.22 o
   6   2   5       35.45       36.29      1.58 o
   7   2   5        3.01        2.70      0.73 o
   8   2   5       34.33       28.52      1.70 o
   9   2   5        0.00        2.11      1.18 o
 -14   3   5        7.32        6.68      1.79 o
 -13   3   5        0.31        0.37      1.08 o
 -12   3   5        0.59        0.66      0.43 o
 -11   3   5        0.04        0.58      0.42 o
 -10   3   5       14.03       11.39      1.13 o
  -9   3   5       12.78        7.92      0.85 o
  -8   3   5       77.48       70.24      1.82 o
  -7   3   5      153.18      164.10      2.56 o
  -6   3   5      122.77      125.83      2.13 o
  -5   3   5        6.29       10.25      0.49 o
  -4   3   5      853.23      852.27      4.52 o
  -3   3   5       34.34       41.18      0.94 o
  -2   3   5      162.54      172.90      1.86 o
  -1   3   5        6.07        6.99      0.53 o
   0   3   5       32.22       31.25      0.75 o
   1   3   5       24.03       22.90      0.78 o
   2   3   5       50.41       45.94      1.22 o
   3   3   5       14.10       16.33      1.13 o
   4   3   5      530.37      544.45      6.77 o
   5   3   5        0.07        0.15      0.36 o
   6   3   5        0.86        0.55      0.53 o
   7   3   5        1.62        1.68      0.68 o
   8   3   5       14.44       22.50      1.67 o
   9   3   5      138.80      176.46      4.38 o
 -14   4   5        5.85        9.30      2.09 o
 -13   4   5       22.04       22.56      2.55 o
 -12   4   5        2.31        2.57      0.93 o
 -11   4   5        0.69        0.24      0.42 o
 -10   4   5       80.79       82.78      2.33 o
  -9   4   5        7.82        7.79      0.90 o
  -8   4   5       20.27       23.74      1.30 o
  -7   4   5       70.31       75.72      2.02 o
  -6   4   5        0.06        0.23      0.28 o
  -5   4   5       15.90       21.58      0.71 o
  -4   4   5      120.52      104.14      1.16 o
  -3   4   5     1060.24     1111.33      5.44 o
  -2   4   5      127.66      122.22      1.65 o
  -1   4   5        0.17        0.24      0.28 o
   0   4   5        0.37        1.12      0.30 o
   1   4   5       24.56       23.91      1.15 o
   2   4   5       34.96       32.17      1.15 o
   3   4   5       66.69       63.58      1.67 o
   4   4   5       22.69       22.64      1.20 o
   5   4   5        0.41        0.43      0.46 o
   6   4   5       34.62       33.87      1.45 o
   7   4   5       13.17       11.13      1.15 o
   8   4   5       72.07       69.81      2.51 o
   9   4   5       63.19       65.71      2.93 o
 -13   5   5        2.62        2.63      1.30 o
 -12   5   5        1.18        0.88      1.03 o
 -11   5   5        4.62        4.91      1.05 o
 -10   5   5       84.71       75.75      2.17 o
  -9   5   5        1.49        0.65      0.57 o
  -8   5   5       90.57       84.84      2.89 o
  -7   5   5        8.66       10.02      0.83 o
  -6   5   5       13.17       10.34      0.58 o
  -5   5   5      160.16      155.21      2.49 o
  -4   5   5       27.56       21.05      0.74 o
  -3   5   5       95.98       95.34      1.64 o
  -2   5   5        6.37        7.41      0.47 o
  -1   5   5       92.35       79.11      1.51 o
   0   5   5       38.69       37.87      1.04 o
   1   5   5        5.88        6.55      0.67 o
   2   5   5      225.96      226.33      3.80 o
   3   5   5      133.50      131.26      3.01 o
   4   5   5       54.46       53.92      1.85 o
   5   5   5       34.40       34.57      1.70 o
   6   5   5        0.02        0.21      0.42 o
   7   5   5        5.41        7.81      1.06 o
   8   5   5       66.49       73.64      2.63 o
   9   5   5       20.19       24.83      2.34 o
 -13   6   5       13.34       13.03      2.05 o
 -12   6   5       19.15       19.11      2.31 o
 -11   6   5       82.54       88.83      3.47 o
 -10   6   5       82.14       66.78      3.11 o
  -9   6   5      138.23      120.33      2.51 o
  -8   6   5       23.63       17.66      1.19 o
  -7   6   5       82.45       84.03      2.21 o
  -6   6   5       19.01       19.87      0.91 o
  -5   6   5        2.51        2.53      0.46 o
  -4   6   5      434.47      456.88      5.07 o
  -3   6   5       10.60       11.68      0.58 o
  -2   6   5      191.54      212.32      3.32 o
  -1   6   5       14.87       15.30      0.62 o
   0   6   5       81.14       85.97      1.42 o
   1   6   5       62.84       62.37      1.24 o
   2   6   5        9.12        9.63      0.83 o
   3   6   5     1099.76     1184.77     18.65 o
   4   6   5      107.43      105.91      2.72 o
   5   6   5        2.90        3.33      0.77 o
   6   6   5        3.09        2.55      0.78 o
   7   6   5       56.69       52.97      2.61 o
   8   6   5       25.89       27.69      2.12 o
 -13   7   5       16.94       17.41      2.43 o
 -12   7   5        1.02        0.91      0.93 o
 -11   7   5       20.75       18.33      2.14 o
 -10   7   5       70.72       58.87      2.43 o
  -9   7   5      379.45      360.54      5.09 o
  -8   7   5       69.13       64.18      2.42 o
  -7   7   5      293.08      278.98      4.56 o
  -6   7   5       65.65       68.30      1.55 o
  -5   7   5      116.76      104.86      1.98 o
  -4   7   5      317.71      317.09      3.16 o
  -3   7   5       27.82       31.55      1.02 o
  -2   7   5        0.00        0.23      0.21 o
  -1   7   5      142.35      139.87      2.31 o
   0   7   5       84.35       89.19      2.96 o
   1   7   5      152.37      155.10      3.29 o
   2   7   5      293.76      301.34      5.55 o
   3   7   5       51.94       52.07      1.59 o
   4   7   5        8.99        7.70      1.06 o
   5   7   5      218.02      222.49      7.67 o
   6   7   5       20.30       18.33      2.03 o
   7   7   5        6.79        5.64      1.09 o
   8   7   5        8.18       11.50      1.95 o
 -13   8   5       38.39       46.76      3.21 o
 -12   8   5        0.75        0.29      0.94 o
 -11   8   5        0.02        0.48      0.79 o
 -10   8   5       21.15       21.25      1.66 o
  -9   8   5        4.32        3.34      0.86 o
  -8   8   5       18.49       19.15      1.41 o
  -7   8   5        7.79        6.23      0.97 o
  -6   8   5       17.60       16.14      0.99 o
  -5   8   5        0.49        0.32      0.33 o
  -4   8   5      669.46      700.89      7.17 o
  -3   8   5      881.28      932.33      7.44 o
  -2   8   5       76.03       71.90      1.69 o
  -1   8   5       47.25       49.40      1.34 o
   0   8   5       51.11       49.62      1.44 o
   1   8   5       15.01       15.00      0.88 o
   2   8   5        5.61        3.83      0.65 o
   3   8   5      123.77      123.93      2.57 o
   4   8   5       33.34       33.14      2.23 o
   5   8   5       46.04       44.40      2.26 o
   6   8   5       26.62       23.36      1.79 o
   7   8   5        4.82        4.61      1.33 o
   8   8   5       31.92       33.26      2.77 o
 -12   9   5        1.41        2.41      1.08 o
 -11   9   5        0.08        0.80      0.79 o
 -10   9   5       43.13       38.12      2.78 o
  -9   9   5       20.60       17.46      1.78 o
  -8   9   5       19.78       13.91      1.71 o
  -7   9   5        7.16        7.31      1.05 o
  -6   9   5        1.00        0.86      0.49 o
  -5   9   5       20.35       17.25      1.02 o
  -4   9   5       60.02       59.53      1.68 o
  -3   9   5      369.15      385.68      3.87 o
  -2   9   5       49.16       45.42      1.45 o
  -1   9   5       42.94       38.28      1.34 o
   0   9   5       19.37       21.01      1.08 o
   1   9   5       41.54       40.11      1.48 o
   2   9   5      121.59      122.09      2.39 o
   3   9   5      322.00      349.26      9.26 o
   4   9   5        1.31        0.33      0.68 o
   5   9   5       18.34       17.83      1.53 o
   6   9   5       18.06       17.21      2.01 o
   7   9   5        0.29        0.11      1.10 o
   8   9   5       42.29       45.77      3.40 o
 -12  10   5        2.54        2.43      1.11 o
 -11  10   5        5.05        5.46      2.30 o
 -10  10   5        1.29        2.29      1.33 o
  -9  10   5       93.84       96.06      4.38 o
  -8  10   5       18.57       12.63      1.58 o
  -7  10   5       71.96       65.71      2.39 o
  -6  10   5       21.76       19.76      1.17 o
  -5  10   5      179.12      189.92      2.98 o
  -4  10   5       10.35        8.97      0.83 o
  -3  10   5      371.39      379.60      5.20 o
  -2  10   5       24.17       24.33      1.20 o
  -1  10   5        0.69        0.68      0.47 o
   0  10   5        0.09        0.20      0.29 o
   1  10   5       68.99       69.24      1.91 o
   2  10   5        7.84        7.66      0.96 o
   3  10   5      216.29      249.29      4.17 o
   4  10   5        0.01        0.21      0.38 o
   5  10   5        0.13        0.86      0.68 o
   6  10   5       39.74       38.19      2.90 o
   7  10   5       50.93       52.59      3.40 o
 -11  11   5       68.94       80.70      3.89 o
 -10  11   5        0.00        0.25      0.80 o
  -9  11   5        5.44        3.26      1.21 o
  -8  11   5      135.68      130.88      3.45 o
  -7  11   5        0.52        1.26      0.84 o
  -6  11   5      141.54      136.37      3.24 o
  -5  11   5       59.35       55.82      1.77 o
  -4  11   5      396.79      416.14      4.94 o
  -3  11   5       12.80       10.96      1.02 o
  -2  11   5        7.53        7.79      0.86 o
  -1  11   5       58.22       55.54      1.96 o
   0  11   5       14.82       16.88      1.08 o
   1  11   5      213.82      221.20      3.00 o
   2  11   5      120.90      127.88      3.28 o
   3  11   5        0.24        0.82      0.97 o
   4  11   5       29.11       24.72      2.21 o
   5  11   5       79.13       79.65      3.61 o
   6  11   5        4.36        4.41      1.56 o
   7  11   5        7.36        7.92      1.67 o
 -11  12   5        3.44        4.15      1.59 o
 -10  12   5        1.14        2.56      1.30 o
  -9  12   5        5.06        4.15      1.20 o
  -8  12   5        0.01        0.03      0.81 o
  -7  12   5        3.73        2.61      0.90 o
  -6  12   5       84.34       83.95      2.88 o
  -5  12   5      181.62      181.49      3.55 o
  -4  12   5        4.99        3.85      0.95 o
  -3  12   5     1317.87     1453.40     28.64 o
  -2  12   5        3.76        4.04      0.75 o
  -1  12   5       10.82        8.82      1.02 o
   0  12   5       22.03       21.32      1.18 o
   1  12   5        4.82        4.49      0.85 o
   2  12   5       66.69       61.39      2.51 o
   3  12   5       99.96      105.71      6.08 o
   4  12   5       22.24       23.60      2.17 o
   5  12   5       18.67       17.68      2.07 o
   6  12   5       46.49       44.85      3.09 o
 -10  13   5        3.30        4.87      1.51 o
  -9  13   5       11.75       10.35      1.88 o
  -8  13   5       16.60       15.27      1.79 o
  -7  13   5        4.31        5.10      1.03 o
  -6  13   5        0.07        0.39      0.37 o
  -5  13   5       23.14       26.26      2.14 o
  -4  13   5      131.69      124.89      2.55 o
  -3  13   5      341.17      357.60      4.63 o
  -2  13   5       10.70        7.01      1.46 o
  -1  13   5       64.94       63.17      2.25 o
   0  13   5       17.29       15.62      1.15 o
   1  13   5        0.00        0.46      0.55 o
   2  13   5      287.83      315.75      8.95 o
   3  13   5       87.70      103.93      4.14 o
   4  13   5        0.09        0.14      0.79 o
   5  13   5       11.44       11.84      1.95 o
  -9  14   5       23.42       19.64      2.12 o
  -8  14   5        7.96        8.12      1.77 o
  -7  14   5        0.50        0.63      0.94 o
  -6  14   5        6.51        7.16      1.09 o
  -5  14   5       27.18       26.82      1.60 o
  -4  14   5       67.90       69.81      2.55 o
  -3  14   5      104.89       99.91      2.87 o
  -2  14   5       10.99        8.17      1.77 o
  -1  14   5       20.11       19.94      1.43 o
   0  14   5       72.71       74.60      2.34 o
   1  14   5       26.87       26.40      1.78 o
   2  14   5      237.22      249.29     10.24 o
   3  14   5      178.36      189.55      5.20 o
   4  14   5       89.89       92.50      4.00 o
   5  14   5       91.29       96.59      7.16 o
  -8  15   5      117.86      128.50      4.67 o
  -7  15   5        3.03        3.33      1.27 o
  -6  15   5        0.19        0.29      0.51 o
  -5  15   5        9.98        6.71      1.00 o
  -4  15   5        0.02        0.27      0.38 o
  -3  15   5       30.95       30.09      1.71 o
  -2  15   5        5.66        6.13      1.00 o
  -1  15   5        0.04        0.54      0.42 o
   0  15   5        6.22        4.11      0.83 o
   1  15   5       55.83       53.69      3.03 o
   2  15   5        8.19        8.89      1.59 o
   3  15   5       24.45       25.97      2.48 o
   4  15   5       48.03       41.55      4.61 o
  -7  16   5        2.34        1.25      0.86 o
  -6  16   5        2.20        2.06      1.03 o
  -5  16   5       25.88       25.09      1.62 o
  -4  16   5      132.28      127.17      3.15 o
  -3  16   5       56.45       56.16      2.30 o
  -2  16   5       82.53       79.56      2.57 o
  -1  16   5        4.27        2.28      0.90 o
   0  16   5        8.98        9.51      1.39 o
   1  16   5       86.61       87.42      5.91 o
   2  16   5       28.11       28.92      4.42 o
   3  16   5       35.01       33.33      4.83 o
  -6  17   5        4.47        4.93      1.58 o
  -5  17   5       47.18       48.01      3.33 o
  -4  17   5       48.28       49.52      2.61 o
  -3  17   5       35.27       43.58      2.42 o
  -2  17   5       24.17       16.50      2.84 o
  -1  17   5       62.33       71.86      3.77 o
   0  17   5        0.07        0.00      0.90 o
   1  17   5       25.82       28.11      4.23 o
 -14   0   6       18.91       17.73      2.20 o
 -12   0   6       24.89       13.85      1.75 o
 -10   0   6      422.87      441.36      5.66 o
  -8   0   6       85.76       80.51      2.69 o
  -6   0   6      570.25      627.81      6.02 o
  -4   0   6      887.91      888.00      9.97 o
  -2   0   6       89.50      104.94      2.88 o
   0   0   6       22.27       13.03      0.85 o
   2   0   6     2327.68     2523.09     20.71 o
   4   0   6      616.90      650.20      6.63 o
   6   0   6        0.30        0.44      0.63 o
   8   0   6       72.36      107.06      4.55 o
 -13   1   6        3.52        3.10      0.91 o
 -12   1   6        0.34        1.00      0.46 o
 -11   1   6       85.54       75.05      2.03 o
 -10   1   6       73.10       69.91      1.79 o
  -9   1   6       32.10       36.52      1.32 o
  -8   1   6        5.63        5.59      0.66 o
  -7   1   6       18.70       16.57      0.88 o
  -6   1   6      493.34      497.27      3.67 o
  -5   1   6     1080.60     1171.28      7.01 o
  -4   1   6       18.50       21.40      1.20 o
  -3   1   6       41.58       45.00      1.45 o
  -2   1   6        1.72        1.98      0.65 o
  -1   1   6        1.63        1.38      0.25 o
   0   1   6        5.16        2.84      0.34 o
   1   1   6        8.80        6.05      0.59 o
   2   1   6      110.39      113.13      2.61 o
   3   1   6       14.72       14.66      1.04 o
   4   1   6        1.36        1.33      0.52 o
   5   1   6      155.77      153.19      3.00 o
   6   1   6        0.02        0.36      0.39 o
   7   1   6        7.60       11.03      1.13 o
   8   1   6       27.07       26.38      2.17 o
 -13   2   6        5.46        5.48      0.97 o
 -12   2   6       41.17       43.99      1.66 o
 -11   2   6        0.01        0.49      0.41 o
 -10   2   6        0.89        0.56      0.43 o
  -9   2   6        9.98        9.42      0.98 o
  -8   2   6        0.01        0.25      0.37 o
  -7   2   6        3.54        3.04      0.56 o
  -6   2   6        0.88        1.05      0.49 o
  -5   2   6        6.32        5.66      0.57 o
  -4   2   6      297.73      313.93      4.92 o
  -3   2   6       92.31       98.14      1.60 o
  -2   2   6       96.93       94.88      1.60 o
  -1   2   6        0.52        0.86      0.39 o
   0   2   6       11.55       10.86      0.81 o
   1   2   6        8.20        5.57      0.53 o
   2   2   6       85.74       81.73      1.85 o
   3   2   6        2.52        2.65      0.54 o
   4   2   6       68.86       71.21      1.95 o
   5   2   6       47.23       47.36      1.81 o
   6   2   6       11.95       12.28      1.09 o
   7   2   6       11.71       10.79      1.43 o
   8   2   6       69.97       70.01      3.54 o
 -13   3   6        1.82        2.32      0.96 o
 -12   3   6       42.64       47.53      2.17 o
 -11   3   6       42.61       41.94      1.85 o
 -10   3   6      109.94       99.40      2.41 o
  -9   3   6      143.05      142.50      2.60 o
  -8   3   6      205.99      211.29      2.97 o
  -7   3   6       64.76       62.37      1.46 o
  -6   3   6      975.78     1028.51     19.68 o
  -5   3   6      352.90      350.09      3.09 o
  -4   3   6      350.59      358.56      2.93 o
  -3   3   6      110.69      121.43      1.99 o
  -2   3   6      125.05      139.73      2.07 o
  -1   3   6      150.16      151.21      2.34 o
   0   3   6        0.02        0.47      0.34 o
   1   3   6       84.95       82.38      1.50 o
   2   3   6       53.61       51.87      1.34 o
   3   3   6        1.35        0.86      0.51 o
   4   3   6        1.22        0.65      0.45 o
   5   3   6       35.61       34.85      1.54 o
   6   3   6        5.77        4.39      0.74 o
   7   3   6       39.59       34.19      2.23 o
   8   3   6        0.77        0.99      0.61 o
 -13   4   6       10.95       14.98      1.96 o
 -12   4   6       22.23       18.09      1.57 o
 -11   4   6      203.56      186.72      4.25 o
 -10   4   6        1.53        2.00      0.56 o
  -9   4   6      188.64      196.21      4.80 o
  -8   4   6       33.36       31.72      1.31 o
  -7   4   6      127.85      125.65      2.46 o
  -6   4   6       77.61       78.06      2.88 o
  -5   4   6      873.82      899.32     14.51 o
  -4   4   6       89.14       85.49      1.56 o
  -3   4   6       71.50       65.81      1.31 o
  -2   4   6        0.79        1.78      0.37 o
  -1   4   6       16.41       14.09      1.05 o
   0   4   6      386.22      360.03      5.56 o
   1   4   6       45.31       48.86      1.30 o
   2   4   6       37.04       33.07      1.29 o
   3   4   6        0.32        0.24      0.34 o
   4   4   6       20.15       18.80      1.14 o
   5   4   6       21.52       20.64      1.24 o
   6   4   6       10.66        8.89      1.10 o
   7   4   6       13.82       17.49      1.74 o
   8   4   6       52.05       68.93      2.95 o
 -13   5   6       14.03       17.28      3.27 o
 -12   5   6       62.80       73.36      3.02 o
 -11   5   6       25.12       26.96      1.72 o
 -10   5   6      163.74      152.05      3.24 o
  -9   5   6      101.20       93.90      2.14 o
  -8   5   6      105.69       99.16      2.08 o
  -7   5   6       26.98       22.93      1.09 o
  -6   5   6     1223.23     1313.33     26.34 o
  -5   5   6      144.34      142.15      1.75 o
  -4   5   6        5.65        5.49      0.72 o
  -3   5   6       60.05       62.57      1.63 o
  -2   5   6      155.74      150.91      2.29 o
  -1   5   6      247.94      259.64      3.01 o
   0   5   6      221.31      210.99      3.67 o
   1   5   6        8.12        4.66      0.62 o
   2   5   6       13.90       13.66      0.94 o
   3   5   6        9.18        8.23      0.93 o
   4   5   6        2.23        2.91      0.84 o
   5   5   6       69.91       69.22      2.56 o
   6   5   6       20.88       21.61      1.70 o
   7   5   6        5.23        8.30      1.33 o
 -13   6   6       33.40       46.45      5.06 o
 -12   6   6       70.95       79.10      3.77 o
 -11   6   6        9.43        9.05      1.03 o
 -10   6   6        1.43        1.64      0.76 o
  -9   6   6        3.19        1.52      0.50 o
  -8   6   6        5.55        3.85      0.69 o
  -7   6   6       77.65       75.84      2.07 o
  -6   6   6        0.26        0.16      0.29 o
  -5   6   6      198.35      192.14      2.72 o
  -4   6   6      259.41      272.15      3.13 o
  -3   6   6        4.40        1.93      0.56 o
  -2   6   6       31.18       29.29      1.20 o
  -1   6   6        2.81        2.97      0.61 o
   0   6   6        0.04        0.14      0.31 o
   1   6   6      142.15      134.75      2.98 o
   2   6   6      303.56      309.98      4.22 o
   3   6   6        6.66        6.91      0.82 o
   4   6   6        1.16        1.00      0.65 o
   5   6   6       26.29       22.97      1.83 o
   6   6   6       12.42        9.49      1.29 o
   7   6   6       44.83       43.82      2.41 o
 -12   7   6       59.64       60.56      4.78 o
 -11   7   6       45.83       52.52      2.34 o
 -10   7   6        5.02        3.37      0.84 o
  -9   7   6       18.90       17.71      1.23 o
  -8   7   6       53.22       53.70      1.94 o
  -7   7   6      208.86      237.14      3.19 o
  -6   7   6       11.66       10.84      0.78 o
  -5   7   6      443.10      450.55      5.79 o
  -4   7   6      230.99      242.59      4.01 o
  -3   7   6        5.53        4.02      0.40 o
  -2   7   6        0.25        0.29      0.38 o
  -1   7   6      139.25      133.90      2.55 o
   0   7   6      101.13       97.89      2.10 o
   1   7   6       49.16       43.77      1.42 o
   2   7   6      162.03      166.61      3.21 o
   3   7   6        4.49        3.24      0.63 o
   4   7   6        0.08        0.33      0.54 o
   5   7   6        0.22        0.37      0.32 o
   6   7   6        0.98        0.87      0.57 o
   7   7   6       15.40       13.15      2.05 o
 -12   8   6        8.02       12.22      2.69 o
 -11   8   6        1.86        1.23      1.47 o
 -10   8   6       34.69       29.29      1.56 o
  -9   8   6        8.69        6.93      1.01 o
  -8   8   6        3.58        3.75      0.78 o
  -7   8   6       34.68       33.29      1.35 o
  -6   8   6       22.87       20.49      1.09 o
  -5   8   6      105.63      111.66      2.56 o
  -4   8   6       16.95       14.76      0.93 o
  -3   8   6       25.06       25.27      1.33 o
  -2   8   6       11.26       11.94      1.02 o
  -1   8   6       42.37       39.32      1.65 o
   0   8   6        0.50        0.18      0.23 o
   1   8   6      174.99      167.52      3.57 o
   2   8   6       46.32       47.75      1.97 o
   3   8   6      358.70      368.85     12.95 o
   4   8   6       31.37       29.95      1.90 o
   5   8   6        7.05        4.88      1.11 o
   6   8   6        6.37        5.72      1.39 o
 -11   9   6        0.01        1.04      1.58 o
 -10   9   6        9.06        5.28      1.93 o
  -9   9   6       20.64       26.39      2.41 o
  -8   9   6        0.32        0.81      0.45 o
  -7   9   6      195.15      203.49      3.62 o
  -6   9   6       10.32        9.57      0.84 o
  -5   9   6      552.89      593.75      7.02 o
  -4   9   6      222.98      223.58      3.76 o
  -3   9   6       35.63       35.04      1.57 o
  -2   9   6       61.68       64.28      1.91 o
  -1   9   6      100.90      101.17      2.32 o
   0   9   6        1.24        1.43      0.67 o
   1   9   6       63.01       60.90      2.38 o
   2   9   6       31.61       30.62      1.63 o
   3   9   6        6.20        4.84      1.13 o
   4   9   6        3.38        2.97      0.88 o
   5   9   6       12.21       13.73      1.56 o
   6   9   6        0.10        0.37      0.46 o
 -11  10   6       18.27       15.90      3.06 o
 -10  10   6       10.90        7.03      2.46 o
  -9  10   6        0.08        0.89      1.19 o
  -8  10   6        0.06        0.00      0.65 o
  -7  10   6      132.46      139.46      3.12 o
  -6  10   6        2.49        2.39      0.84 o
  -5  10   6       92.82       85.86      2.46 o
  -4  10   6      168.82      160.30      3.24 o
  -3  10   6        0.11        0.19      0.47 o
  -2  10   6       11.03        8.25      0.94 o
  -1  10   6        2.43        2.57      0.74 o
   0  10   6        0.22        0.39      0.55 o
   1  10   6      143.74      151.81      3.38 o
   2  10   6      205.14      217.83      7.64 o
   3  10   6        0.45        0.63      0.50 o
   4  10   6        0.67        0.25      0.54 o
   5  10   6        2.02        1.38      0.82 o
   6  10   6        1.04        1.17      1.16 o
 -11  11   6       33.06       35.24      4.18 o
 -10  11   6        4.87        4.98      2.17 o
  -9  11   6       25.18       23.80      2.41 o
  -8  11   6       84.94       86.44      3.01 o
  -7  11   6       44.02       41.66      2.69 o
  -6  11   6       51.58       49.62      2.09 o
  -5  11   6        5.44        4.81      0.90 o
  -4  11   6      517.31      543.23      6.61 o
  -3  11   6      117.71      116.10      2.98 o
  -2  11   6      141.56      151.23      2.93 o
  -1  11   6      102.54      106.06      2.53 o
   0  11   6       50.58       48.79      2.10 o
   1  11   6      399.10      424.35     10.29 o
   2  11   6        3.76        3.27      1.58 o
   3  11   6        0.92        1.02      0.73 o
   4  11   6       14.67       14.16      1.92 o
   5  11   6        4.26        4.18      1.42 o
 -10  12   6        1.47        2.57      1.74 o
  -9  12   6       31.21       37.02      2.99 o
  -8  12   6        2.24        3.38      0.96 o
  -7  12   6       17.47       17.43      1.65 o
  -6  12   6       14.46       14.52      1.61 o
  -5  12   6        1.64        1.01      0.65 o
  -4  12   6        1.07        0.56      0.62 o
  -3  12   6       33.61       34.51      1.71 o
  -2  12   6        1.11        0.80      0.46 o
  -1  12   6       48.12       50.65      2.25 o
   0  12   6       42.94       43.91      2.11 o
   1  12   6        8.27        8.25      1.40 o
   2  12   6      150.19      151.31      5.36 o
   3  12   6        1.07        0.68      0.94 o
   4  12   6       81.30       83.09      4.08 o
  -9  13   6       19.53       18.98      2.49 o
  -8  13   6        7.09        6.24      1.69 o
  -7  13   6        6.95        6.70      1.26 o
  -6  13   6       57.48       55.44      2.62 o
  -5  13   6        0.07        0.98      0.72 o
  -4  13   6       53.00       56.58      2.23 o
  -3  13   6        1.33        0.94      0.58 o
  -2  13   6      120.13      126.72      3.34 o
  -1  13   6       82.42       86.34      2.78 o
   0  13   6      187.66      193.41      3.75 o
   1  13   6       28.20       28.36      2.09 o
   2  13   6        1.01        1.07      0.84 o
   3  13   6       24.56       22.89      2.50 o
   4  13   6       13.58       13.20      2.15 o
  -8  14   6        0.03        0.06      0.74 o
  -7  14   6       20.33       22.96      2.31 o
  -6  14   6       70.11       80.24      3.08 o
  -5  14   6       50.96       45.53      2.50 o
  -4  14   6       34.34       28.04      2.07 o
  -3  14   6       14.02       10.25      1.20 o
  -2  14   6        0.11        0.19      0.55 o
  -1  14   6        4.95        3.59      0.84 o
   0  14   6        1.92        1.41      0.94 o
   1  14   6      128.26      147.68      5.88 o
   2  14   6        1.68        1.03      1.04 o
   3  14   6       26.66       27.55      2.79 o
  -7  15   6       12.17       14.01      2.09 o
  -6  15   6       51.94       61.91      2.92 o
  -5  15   6       35.22       36.03      2.39 o
  -4  15   6       52.46       47.49      2.56 o
  -3  15   6       22.71       22.79      1.92 o
  -2  15   6        1.42        1.78      0.78 o
  -1  15   6        4.77        3.49      1.02 o
   0  15   6       44.41       43.72      2.44 o
   1  15   6      200.96      207.79      6.02 o
  -5  16   6        8.24        6.30      1.28 o
  -4  16   6        3.23        2.65      0.98 o
  -3  16   6        8.90        7.89      1.36 o
  -2  16   6        0.36        0.43      0.56 o
  -1  16   6        6.19        4.55      1.04 o
   0  16   6       29.33       31.12      2.90 o
 -13   1   7        2.89        1.13      0.59 o
 -12   1   7        0.12        0.37      0.53 o
 -11   1   7        1.70        2.20      0.85 o
 -10   1   7        4.46        2.61      0.73 o
  -9   1   7       24.40       19.06      1.51 o
  -8   1   7      161.74      168.81      3.50 o
  -7   1   7      425.91      447.66      5.66 o
  -6   1   7      235.08      248.21      4.09 o
  -5   1   7       12.67       11.82      1.05 o
  -4   1   7        1.03        0.72      0.65 o
  -3   1   7       17.49       17.44      1.20 o
  -2   1   7       81.81       73.32      2.07 o
  -1   1   7        6.02        0.88      0.54 o
   0   1   7      127.27      109.10      2.79 o
   1   1   7       19.52       15.23      1.48 o
   2   1   7       43.88       45.40      2.11 o
   3   1   7       56.66       55.72      2.38 o
   4   1   7      152.68      142.91      3.49 o
   5   1   7       75.30       65.61      2.63 o
   6   1   7       17.18       13.37      1.43 o
 -13   2   7        9.10       10.23      1.43 o
 -12   2   7        9.47        9.32      1.31 o
 -11   2   7       22.94       20.66      1.56 o
 -10   2   7       19.74       19.32      3.76 o
  -9   2   7        4.63        3.99      0.87 o
  -8   2   7        1.18        1.07      0.83 o
  -7   2   7      980.62     1024.39     12.80 o
  -6   2   7      436.66      449.58      5.61 o
  -5   2   7       75.86       75.42      2.29 o
  -4   2   7       10.35        9.20      0.98 o
  -3   2   7       54.07       54.34      1.79 o
  -2   2   7      163.34      150.84      3.00 o
  -1   2   7       43.91       40.49      1.83 o
   0   2   7       62.40       56.86      2.12 o
   1   2   7       22.26       21.21      1.47 o
   2   2   7       40.06       37.20      1.95 o
   3   2   7      191.62      180.74      3.88 o
   4   2   7      179.09      178.14      3.70 o
   5   2   7        2.85        2.90      0.91 o
   6   2   7       35.74       35.36      2.48 o
 -13   3   7       35.38       40.94      2.97 o
 -12   3   7        6.61        3.27      1.05 o
 -11   3   7        2.21        2.34      0.72 o
 -10   3   7       27.41       26.27      1.68 o
  -9   3   7        4.45        4.10      0.88 o
  -8   3   7       64.93       62.35      2.34 o
  -7   3   7       25.22       22.98      1.75 o
  -6   3   7       17.27       21.18      1.56 o
  -5   3   7      190.01      199.24      3.27 o
  -4   3   7      134.95      141.95      2.83 o
  -3   3   7        0.51        0.26      0.55 o
  -2   3   7       28.45       32.31      1.52 o
  -1   3   7      134.85      106.76      2.93 o
   0   3   7      120.56      109.26      2.96 o
   1   3   7        0.01        0.40      0.55 o
   2   3   7       40.90       41.90      1.99 o
   3   3   7       22.12       18.07      1.54 o
   4   3   7        1.32        0.56      0.46 o
   5   3   7       36.30       37.58      2.02 o
   6   3   7        0.07        0.77      0.48 o
 -12   4   7        7.87        8.36      1.37 o
 -11   4   7       26.03       27.44      1.74 o
 -10   4   7        4.39        3.85      0.92 o
  -9   4   7        1.26        1.14      0.60 o
  -8   4   7      102.76      105.94      2.82 o
  -7   4   7        1.65        1.66      0.81 o
  -6   4   7       73.75       76.80      2.23 o
  -5   4   7        0.48        0.52      0.48 o
  -4   4   7        0.44        1.25      0.75 o
  -3   4   7       50.07       47.03      1.74 o
  -2   4   7        0.04        0.89      0.71 o
  -1   4   7        0.01        0.60      0.55 o
   0   4   7       13.37        9.09      1.19 o
   1   4   7       11.89        8.95      1.25 o
   2   4   7        0.02        0.50      0.70 o
   3   4   7        7.42        7.85      1.53 o
   4   4   7        4.21        4.73      1.38 o
   5   4   7        0.01        0.51      0.63 o
   6   4   7        0.32        0.40      0.76 o
 -12   5   7       10.39        7.79      1.71 o
 -11   5   7        2.06        1.57      1.16 o
 -10   5   7        2.92        3.45      1.02 o
  -9   5   7        3.94        3.11      0.84 o
  -8   5   7       21.71       20.93      1.84 o
  -7   5   7        3.67        5.27      1.04 o
  -6   5   7       74.04       76.49      2.40 o
  -5   5   7       10.15       10.10      1.12 o
  -4   5   7       56.47       60.50      2.13 o
  -3   5   7        0.25        0.28      0.54 o
  -2   5   7      120.61      116.79      2.77 o
  -1   5   7       33.53       26.75      1.54 o
   0   5   7       19.33       13.60      1.30 o
   1   5   7       39.74       38.16      1.98 o
   2   5   7       14.42       14.84      1.63 o
   3   5   7        0.08        0.93      0.87 o
   4   5   7       30.97       33.55      2.48 o
   5   5   7        9.78       10.65      1.86 o
   6   5   7        2.72        3.38      1.45 o
 -12   6   7       13.18       12.38      1.85 o
 -11   6   7        1.24        2.43      1.29 o
 -10   6   7        7.87        8.42      1.77 o
  -9   6   7       14.94       14.16      1.50 o
  -8   6   7        5.79        4.72      0.90 o
  -7   6   7      367.07      393.44      5.75 o
  -6   6   7      182.73      185.72      3.26 o
  -5   6   7       68.83       70.60      2.21 o
  -4   6   7       71.69       72.89      2.53 o
  -3   6   7       38.55       40.32      2.02 o
  -2   6   7        1.90        1.24      0.73 o
  -1   6   7       47.41       43.65      1.94 o
   0   6   7        1.57        1.30      0.76 o
   1   6   7        9.21        8.41      1.15 o
   2   6   7       23.43       22.27      1.93 o
   3   6   7       56.37       51.94      2.85 o
   4   6   7       42.53       43.68      3.10 o
   5   6   7        7.58        7.50      1.81 o
 -12   7   7        3.82        1.67      1.58 o
 -11   7   7        3.90        2.83      1.90 o
 -10   7   7       10.97        8.11      1.74 o
  -9   7   7       41.35       34.98      2.14 o
  -8   7   7        4.08        1.71      0.74 o
  -7   7   7      546.08      577.92      5.68 o
  -6   7   7      133.30      135.55      2.39 o
  -5   7   7        1.80        1.86      0.59 o
  -4   7   7        0.83        0.73      0.52 o
  -3   7   7        2.75        2.89      0.65 o
  -2   7   7        9.43        7.95      0.88 o
  -1   7   7      191.59      181.68      3.24 o
   0   7   7        0.18        0.13      0.46 o
   1   7   7       16.51       14.87      1.48 o
   2   7   7        0.59        0.51      0.46 o
   3   7   7       10.86        8.32      1.57 o
   4   7   7       31.69       28.47      2.60 o
   5   7   7       21.80       18.69      2.39 o
 -11   8   7        7.32        9.69      1.73 o
 -10   8   7        4.82        5.23      1.16 o
  -9   8   7       34.34       31.59      2.11 o
  -8   8   7      131.57      145.51      5.86 o
  -7   8   7        1.67        1.87      0.79 o
  -6   8   7       14.09       12.06      1.05 o
  -5   8   7        0.17        0.52      0.50 o
  -4   8   7        8.52        6.66      1.03 o
  -3   8   7        2.89        1.68      0.70 o
  -2   8   7       29.44       28.15      2.11 o
  -1   8   7       16.85       18.35      1.22 o
   0   8   7      151.87      145.38      2.75 o
   1   8   7        1.12        1.76      0.63 o
   2   8   7        7.95        7.51      1.61 o
   3   8   7        0.18        0.94      1.10 o
   4   8   7        7.94        8.42      1.71 o
   5   8   7        3.19        3.46      1.21 o
 -11   9   7        5.73        4.65      2.12 o
 -10   9   7        4.96        4.34      1.29 o
  -9   9   7       15.95       14.37      2.00 o
  -8   9   7       64.54       68.19      3.49 o
  -7   9   7       99.65      112.12      3.39 o
  -6   9   7       43.83       48.77      1.99 o
  -5   9   7       12.67       12.13      1.13 o
  -4   9   7       79.04       81.37      2.41 o
  -3   9   7        1.73        2.14      0.60 o
  -2   9   7      242.32      256.46      4.03 o
  -1   9   7       38.55       37.24      1.63 o
   0   9   7       57.66       53.18      2.13 o
   1   9   7        0.64        0.81      0.53 o
   2   9   7        1.69        1.13      0.91 o
   3   9   7       42.71       40.68      2.77 o
   4   9   7        0.63        2.08      1.11 o
 -10  10   7        4.19        4.14      1.44 o
  -9  10   7       10.00        9.41      1.86 o
  -8  10   7       44.34       49.39      2.52 o
  -7  10   7       94.41       86.71      2.99 o
  -6  10   7        1.24        0.97      0.61 o
  -5  10   7        2.83        3.73      0.90 o
  -4  10   7        7.17        6.64      0.96 o
  -3  10   7       39.88       36.99      1.69 o
  -2  10   7       57.52       55.64      2.16 o
  -1  10   7       13.71       12.69      1.17 o
   0  10   7        0.03        0.38      0.46 o
   1  10   7       10.54       10.90      1.22 o
   2  10   7       17.80       18.37      2.21 o
   3  10   7       50.39       50.38      3.16 o
   4  10   7       19.69       20.62      4.25 o
 -10  11   7        9.24        9.20      3.35 o
  -9  11   7        0.44        0.95      1.51 o
  -8  11   7      100.38      102.19      3.36 o
  -7  11   7       20.71       21.73      1.80 o
  -6  11   7        7.26        6.10      1.03 o
  -5  11   7      223.22      231.32      3.98 o
  -4  11   7       65.99       69.54      2.23 o
  -3  11   7       54.07       53.22      1.97 o
  -2  11   7        8.87        8.16      1.02 o
  -1  11   7       77.22       79.24      2.31 o
   0  11   7       20.87       24.02      1.45 o
   1  11   7        6.47        6.02      1.59 o
   2  11   7       25.31       22.60      3.67 o
   3  11   7        3.93        2.99      1.80 o
  -9  12   7       55.44       60.45      3.60 o
  -8  12   7       70.03       69.81      2.92 o
  -7  12   7       15.37       14.93      1.61 o
  -6  12   7        3.59        3.46      1.05 o
  -5  12   7        3.12        2.30      0.97 o
  -4  12   7       90.81       96.14      2.56 o
  -3  12   7      193.69      201.63      3.47 o
  -2  12   7        6.14        5.07      0.99 o
  -1  12   7        4.03        4.64      0.83 o
   0  12   7        5.26        3.94      1.03 o
   1  12   7       16.05       12.19      1.99 o
   2  12   7       51.00       53.75      5.14 o
  -8  13   7       48.19       53.22      3.26 o
  -7  13   7      107.20      121.04      3.72 o
  -6  13   7       20.22       21.99      1.87 o
  -5  13   7        8.00        5.87      1.54 o
  -4  13   7       12.45        9.17      1.10 o
  -3  13   7       10.18        8.45      1.10 o
  -2  13   7      123.12      131.93      3.00 o
  -1  13   7      100.07      100.56      2.58 o
   0  13   7       13.26       11.72      1.34 o
   1  13   7       66.76       63.16      3.57 o
  -6  14   7        1.90        1.70      0.81 o
  -5  14   7        1.40        1.80      0.95 o
  -4  14   7        0.05        0.39      0.53 o
  -3  14   7        0.00        0.47      0.44 o
  -2  14   7        0.48        0.91      0.66 o
  -1  14   7        0.72        0.65      0.55 o
   0  14   7        0.63        0.53      0.48 o
 -12   0   8       17.38       18.51      2.30 o
 -10   0   8      129.50      143.27      5.07 o
  -8   0   8       13.82       16.01      2.15 o
  -6   0   8        4.09        2.12      1.06 o
  -4   0   8       48.82       48.24      2.52 o
  -2   0   8       58.44       43.65      2.65 o
   0   0   8        2.10        0.75      0.87 o
   2   0   8       55.33       35.92      3.07 o
   4   0   8      158.92      129.55      4.89 o
 -12   1   8        2.48        1.44      0.70 o
 -11   1   8       21.10       21.78      5.42 o
 -10   1   8       26.00       25.40      1.79 o
  -9   1   8        0.34        0.39      0.57 o
  -8   1   8       14.25       16.58      1.65 o
  -7   1   8       58.63       59.95      2.58 o
  -6   1   8       20.80       19.65      1.47 o
  -5   1   8       63.59       62.25      1.97 o
  -4   1   8       15.69       17.16      1.33 o
  -3   1   8       10.29       14.08      1.29 o
  -2   1   8       38.61       30.30      1.66 o
  -1   1   8        7.63        8.80      1.04 o
   0   1   8        3.52        3.47      0.85 o
   1   1   8        1.44        1.42      0.80 o
   2   1   8        2.04        1.51      0.79 o
   3   1   8      121.59      139.29      3.97 o
   4   1   8        1.27        2.96      0.95 o
 -12   2   8        6.23        5.14      0.98 o
 -11   2   8        9.86        9.77      1.38 o
 -10   2   8        8.33        9.92      1.16 o
  -9   2   8        1.93        0.64      0.56 o
  -8   2   8       36.34       36.07      2.06 o
  -7   2   8        9.52        7.64      1.21 o
  -6   2   8        4.37        4.58      0.94 o
  -5   2   8        7.64        8.57      1.16 o
  -4   2   8        0.43        0.43      0.64 o
  -3   2   8       20.16       21.51      1.38 o
  -2   2   8       16.96       17.20      1.45 o
  -1   2   8       11.21       11.23      1.47 o
   0   2   8        0.03        0.29      0.56 o
   1   2   8        4.78        4.85      1.16 o
   2   2   8        1.01        0.86      0.75 o
   3   2   8        5.35        6.63      1.29 o
   4   2   8        7.51        9.63      1.29 o
 -12   3   8        1.30        2.02      0.98 o
 -11   3   8        6.88        7.94      1.22 o
 -10   3   8        3.94        4.07      0.88 o
  -9   3   8       41.57       37.58      2.13 o
  -8   3   8       21.83       21.04      1.81 o
  -7   3   8      228.57      232.88      4.67 o
  -6   3   8      116.03      112.65      3.28 o
  -5   3   8       23.37       25.04      1.59 o
  -4   3   8        1.72        1.58      0.75 o
  -3   3   8      104.97      100.05      2.46 o
  -2   3   8       48.15       56.91      2.49 o
  -1   3   8       36.99       29.49      1.99 o
   0   3   8       82.66       80.35      3.10 o
   1   3   8        1.47        0.82      0.63 o
   2   3   8        8.59        9.62      1.64 o
   3   3   8       16.95       17.66      1.70 o
   4   3   8        1.55        2.04      0.91 o
 -11   4   8        8.72        6.61      1.21 o
 -10   4   8       23.33       31.37      1.91 o
  -9   4   8      115.12      134.74      3.47 o
  -8   4   8       49.40       44.43      2.39 o
  -7   4   8      124.01      130.34      4.08 o
  -6   4   8        2.43        1.34      0.82 o
  -5   4   8        3.72        3.44      0.94 o
  -4   4   8        1.89        1.24      0.62 o
  -3   4   8       16.02       15.34      1.43 o
  -2   4   8       83.46       73.46      2.43 o
  -1   4   8       55.88       45.71      2.39 o
   0   4   8        5.47        5.10      1.13 o
   1   4   8       11.74        9.46      1.40 o
   2   4   8      140.71      159.08      4.59 o
   3   4   8       54.58       70.79      3.52 o
   4   4   8       40.12       49.11      3.09 o
 -11   5   8        3.89        3.12      1.19 o
 -10   5   8        5.33        7.40      1.22 o
  -9   5   8        0.13        0.61      0.41 o
  -8   5   8       88.59       91.49      3.59 o
  -7   5   8      135.19      136.75      4.25 o
  -6   5   8      111.89      114.61      3.00 o
  -5   5   8        2.93        2.93      0.81 o
  -4   5   8       22.81       19.85      1.55 o
  -3   5   8        0.21        0.54      0.61 o
  -2   5   8      141.01      132.62      3.14 o
  -1   5   8      110.00      112.69      3.80 o
   0   5   8       49.38       49.40      2.38 o
   1   5   8       15.22       15.41      1.58 o
   2   5   8        5.79        5.05      1.27 o
   3   5   8       33.40       37.08      2.52 o
   4   5   8       33.76       40.08      2.66 o
 -11   6   8        8.47        6.70      1.35 o
 -10   6   8       31.59       33.08      2.34 o
  -9   6   8        1.07        0.96      0.69 o
  -8   6   8       78.58       83.58      3.31 o
  -7   6   8       20.68       19.47      1.77 o
  -6   6   8        7.52        8.58      1.29 o
  -5   6   8        1.14        1.58      0.68 o
  -4   6   8        1.28        0.94      0.74 o
  -3   6   8        0.25        0.30      0.61 o
  -2   6   8        0.13        0.34      0.60 o
  -1   6   8        9.71        8.69      1.37 o
   0   6   8       15.91       15.72      1.51 o
   1   6   8        1.54        1.50      0.76 o
   2   6   8        5.67        5.82      1.34 o
   3   6   8       17.35       16.71      1.91 o
 -10   7   8        0.93        1.55      0.77 o
  -9   7   8       34.95       34.73      2.36 o
  -8   7   8      100.92      101.55      3.63 o
  -7   7   8        1.48        2.15      0.80 o
  -6   7   8       48.95       51.59      2.39 o
  -5   7   8        3.53        3.36      1.17 o
  -4   7   8       62.39       62.75      2.85 o
  -3   7   8       36.85       37.88      2.12 o
  -2   7   8        2.97        3.85      0.99 o
  -1   7   8        0.03        0.36      0.52 o
   0   7   8       63.24       64.16      2.60 o
   1   7   8        0.20        1.03      0.74 o
   2   7   8        8.46        6.26      1.40 o
   3   7   8        5.27        5.31      1.51 o
 -10   8   8       16.21       17.00      1.88 o
  -9   8   8        0.00        1.15      0.98 o
  -8   8   8       24.52       28.31      2.71 o
  -7   8   8       38.29       36.78      2.04 o
  -6   8   8        1.44        1.21      0.80 o
  -5   8   8        1.30        1.34      0.69 o
  -4   8   8        8.91        8.41      1.21 o
  -3   8   8        3.48        2.95      0.92 o
  -2   8   8       47.98       47.20      2.29 o
  -1   8   8        3.27        1.61      0.88 o
   0   8   8        4.55        3.85      1.05 o
   1   8   8       18.02       14.92      1.49 o
   2   8   8        9.25        6.20      1.44 o
  -9   9   8       32.92       34.54      4.13 o
  -8   9   8        0.17        0.85      0.77 o
  -7   9   8        5.31        3.06      0.98 o
  -6   9   8       25.60       25.86      1.92 o
  -5   9   8       77.48       78.11      2.93 o
  -4   9   8      126.13      141.13      3.54 o
  -3   9   8        0.00        0.28      0.61 o
  -2   9   8        8.48        6.44      1.33 o
  -1   9   8        7.50        8.14      1.17 o
   0   9   8       31.37       30.87      2.38 o
   1   9   8        0.00        0.37      0.64 o
   2   9   8        6.75        7.83      1.57 o
  -8  10   8       83.39       83.42      3.53 o
  -7  10   8       15.46       16.48      1.90 o
  -6  10   8        1.41        1.23      0.70 o
  -5  10   8        0.01        0.56      0.49 o
  -4  10   8        2.65        1.58      0.76 o
  -3  10   8        2.16        1.18      0.81 o
  -2  10   8        0.14        0.42      0.65 o
  -1  10   8        0.69        0.89      0.74 o
   0  10   8       23.04       22.31      2.12 o
   1  10   8        0.93        0.96      0.87 o
  -7  11   8       57.15       56.31      2.96 o
  -6  11   8       19.34       19.05      2.03 o
  -5  11   8       32.86       33.09      2.06 o
  -4  11   8        0.13        0.39      0.66 o
  -3  11   8      149.04      158.04      3.75 o
  -2  11   8      154.17      163.51      3.92 o
  -1  11   8      118.96      118.14      3.36 o
   0  11   8       65.89       68.24      3.97 o
  -6  12   8        1.74        1.25      0.72 o
  -5  12   8        0.00        0.15      0.51 o
  -4  12   8        9.87       11.28      1.45 o
  -3  12   8        0.71        0.43      0.52 o
  -2  12   8       32.34       34.82      2.12 o
 -10   1   9       42.63       45.66      2.43 o
  -9   1   9       29.52       28.21      1.98 o
  -8   1   9       13.42       11.24      1.36 o
  -7   1   9      156.20      157.95      3.94 o
  -6   1   9      215.15      239.88      4.05 o
  -5   1   9       11.42        9.04      1.28 o
  -4   1   9        4.63        4.55      1.30 o
  -3   1   9        6.35        5.40      1.31 o
  -2   1   9        1.90        1.45      0.69 o
  -1   1   9       29.42       27.21      1.99 o
   0   1   9       14.45       10.96      1.47 o
   1   1   9        2.67        3.37      1.18 o
   2   1   9       57.51       73.70      2.90 o
 -10   2   9        9.37       11.52      1.46 o
  -9   2   9       28.60       30.84      2.01 o
  -8   2   9        0.79        0.70      0.66 o
  -7   2   9       15.24       12.43      1.42 o
  -6   2   9      134.40      146.59      3.75 o
  -5   2   9        9.25       13.06      1.40 o
  -4   2   9       43.58       46.32      2.13 o
  -3   2   9       19.67       15.79      1.55 o
  -2   2   9       72.90       73.58      2.88 o
  -1   2   9        0.07        0.57      0.55 o
   0   2   9        7.72        9.87      1.66 o
   1   2   9       18.65       20.84      2.08 o
 -10   3   9       32.46       32.45      2.04 o
  -9   3   9       11.06       10.66      1.37 o
  -8   3   9        2.60        1.83      0.96 o
  -7   3   9        1.02        0.97      0.67 o
  -6   3   9        1.90        0.98      0.87 o
  -5   3   9       17.41       19.68      1.80 o
  -4   3   9       31.43       34.97      1.76 o
  -3   3   9        1.87        0.97      0.67 o
  -2   3   9       56.33       53.34      2.57 o
  -1   3   9       13.94       12.37      1.56 o
   0   3   9        9.80       12.78      1.81 o
   1   3   9        2.98        1.63      1.25 o
 -10   4   9       11.83       12.17      1.46 o
  -9   4   9        5.62        4.18      1.54 o
  -8   4   9        6.39        5.53      1.51 o
  -7   4   9        0.67        0.53      0.70 o
  -6   4   9        5.87        6.31      1.28 o
  -5   4   9       27.44       32.97      1.98 o
  -4   4   9        4.42        4.23      0.88 o
  -3   4   9        7.25        6.73      1.31 o
  -2   4   9       17.05       15.10      1.56 o
  -1   4   9        0.87        0.97      0.66 o
   0   4   9       18.19       20.42      1.79 o
   1   4   9       34.34       43.48      2.97 o
  -9   5   9       15.59       17.36      1.84 o
  -8   5   9        7.08        6.00      1.39 o
  -7   5   9        0.38        0.23      0.62 o
  -6   5   9       40.30       40.12      2.26 o
  -5   5   9       37.90       44.72      2.40 o
  -4   5   9       17.45       21.93      1.80 o
  -3   5   9       19.94       19.66      1.55 o
  -2   5   9        0.38        1.19      0.92 o
  -1   5   9       27.73       23.37      1.80 o
   0   5   9        8.57        9.07      1.49 o
   1   5   9        9.74       13.78      1.81 o
  -9   6   9        1.32        1.29      0.90 o
  -8   6   9        0.49        0.73      0.72 o
  -7   6   9        4.67        3.78      1.02 o
  -6   6   9       25.70       29.41      2.08 o
  -5   6   9        4.57        5.40      1.30 o
  -4   6   9       57.49       61.85      2.61 o
  -3   6   9        8.09        9.38      1.50 o
  -2   6   9        0.75        0.62      0.60 o
  -1   6   9        7.38        5.12      1.14 o
   0   6   9        5.53        7.47      1.36 o
  -8   7   9       44.80       40.77      3.32 o
  -7   7   9       41.34       39.75      2.58 o
  -6   7   9      120.03      130.56      3.60 o
  -5   7   9       24.12       23.73      2.06 o
  -4   7   9        0.23        0.35      0.76 o
  -3   7   9       14.06       13.27      1.58 o
  -2   7   9       22.65       19.69      2.07 o
  -1   7   9        4.66        3.13      1.02 o
   0   7   9       32.81       39.01      2.28 o
  -7   8   9        0.00        0.38      0.54 o
  -6   8   9       21.99       22.80      1.91 o
  -5   8   9        7.06        8.07      1.30 o
  -4   8   9        8.92       11.24      1.44 o
  -3   8   9       40.02       40.29      2.33 o
  -2   8   9        0.01        0.19      0.63 o
  -1   8   9        0.64        0.63      0.67 o
  -6   9   9       36.77       38.44      2.28 o
  -5   9   9       50.70       54.21      2.60 o
  -4   9   9       15.71       20.51      1.90 o
  -3   9   9       19.90       15.46      1.66 o
  -6   0  10       65.74       97.45      7.45 o
  -4   0  10       53.25       50.55      3.64 o
  -6   1  10       40.65       47.68      2.97 o
  -5   1  10        0.73        0.93      0.90 o
  -4   1  10        7.77        6.41      1.41 o
  -3   1  10        7.15        7.69      1.54 o
  -6   2  10        4.84        4.90      1.23 o
  -5   2  10        5.18        6.22      1.37 o
  -4   2  10       13.70       13.59      1.71 o
  -3   2  10        0.41        0.38      0.61 o
  -5   3  10       36.48       35.38      2.30 o
  -4   3  10        4.13        4.38      1.38 o
 
